# Supplementary material for: Contribution of the Axon Initial Segment to Action Potentials Recorded Extracellularly
Source: eNeuro. 2018 Jun 5;5(3):ENEURO.0068-18.2018. doi: 10.1523/ENEURO.0068-18.2018 (PMC5987634; doi:10.1523/ENEURO.0068-18.2018)
Supplement: Extended Data — Supplementary software. Download Extended Data, ZIP file. [file sup_enu-eN-NWR-0068-18-s02.zip]

Archive with 30 entries (24 files):
- neuroneap-master/
- neuroneap-master/.gitignore
- neuroneap-master/README.md
- neuroneap-master/eap/
- neuroneap-master/eap/__init__.py
- neuroneap-master/eap/cell.py
- neuroneap-master/eap/field.py
- neuroneap-master/eap/graph.py
- neuroneap-master/eap/graph3d.py
- neuroneap-master/eap/sitecustomize.py
- neuroneap-master/figures/
- neuroneap-master/figures/fig1.py
- neuroneap-master/figures/fig2.py
- neuroneap-master/figures/fig3.py
- neuroneap-master/figures/fig4.py
- neuroneap-master/figures/fig5.py
- neuroneap-master/figures/fig_field_timeframes.py
- neuroneap-master/models/
- neuroneap-master/models/Mainen/
- neuroneap-master/models/Mainen/demo.hoc
- neuroneap-master/models/Mainen/demo_ext.hoc
- neuroneap-master/models/Mainen/dks577.append.hoc
- neuroneap-master/models/Mainen/dks577a.hoc
- neuroneap-master/models/Mainen/kd3h5.mod
- neuroneap-master/models/Mainen/na3h5.mod
- neuroneap-master/models/amaral.hoc
- neuroneap-master/setup.py
- neuroneap-master/tests/
- neuroneap-master/tests/test_cell.py
- neuroneap-master/tests/test_field.py
