# Supplementary material for: Contribution of the Axon Initial Segment to Action Potentials Recorded Extracellularly
Source: eNeuro. 2018 Jun 5;5(3):ENEURO.0068-18.2018. doi: 10.1523/ENEURO.0068-18.2018 (PMC5987634; doi:10.1523/ENEURO.0068-18.2018)
Supplement: Extended Data — Supplementary software. Download Extended Data, ZIP file. [file sup_enu-eN-NWR-0068-18-s02.zip › neuroneap-master/README.md]

# NeuronEAP

[![DOI](https://zenodo.org/badge/21384/btel/neuroneap.svg)](https://zenodo.org/badge/latestdoi/21384/btel/neuroneap)


Python library for calculating extracellular field generated by neurons. It depends on [Neuron](http://neuron.yale.edu) simulator. 

It also features some function for visualising the calculated field and drawing morphology of neurons imported from `.hoc` files.

You can find some examples in the `figures` directory.

## Authors

* Bartosz Telenczuk, UNIC, CNRS, http://neuroscience.telenczuk.pl
* Maria Telenczuk, Insitute de la Vision, http://maria.telenczuk.pl

## License 

Documentation, examples and generated figures are licensed under the [Creative Commons Attribution 3.0 license](https://creativecommons.org/licenses/by/4.0/). The source code of the library is licensed under the [MIT license](http://opensource.org/licenses/mit-license.php). The models in the `models` folder are copyrighted by their respective authors.
