# Supplementary material for: Contribution of the Axon Initial Segment to Action Potentials Recorded Extracellularly
Source: eNeuro. 2018 Jun 5;5(3):ENEURO.0068-18.2018. doi: 10.1523/ENEURO.0068-18.2018 (PMC5987634; doi:10.1523/ENEURO.0068-18.2018)
Supplement: Extended Data — Supplementary software. Download Extended Data, ZIP file. [file sup_enu-eN-NWR-0068-18-s02.zip › neuroneap-master/eap/sitecustomize.py]

#!/usr/bin/env python
#coding=utf-8

## {{{ http://code.activestate.com/recipes/65287/ (r5)
# code snippet, to be included in 'sitecustomize.py'
import sys

def info(type, value, tb):
   if hasattr(sys, 'ps1') or not sys.stderr.isatty():
      # we are in interactive mode or we don't have a tty-like
      # device, so we call the default hook
      sys.__excepthook__(type, value, tb)
   else:
      import traceback, pdb
      # we are NOT in interactive mode, print the exception...
      traceback.print_exception(type, value, tb)
      print
      # ...then start the debugger in post-mortem mode.
      pdb.pm()

sys.excepthook = info
## end of http://code.activestate.com/recipes/65287/ }}}
