# Supplementary material for: Contribution of the Axon Initial Segment to Action Potentials Recorded Extracellularly
Source: eNeuro. 2018 Jun 5;5(3):ENEURO.0068-18.2018. doi: 10.1523/ENEURO.0068-18.2018 (PMC5987634; doi:10.1523/ENEURO.0068-18.2018)
Supplement: Extended Data — Supplementary software. Download Extended Data, ZIP file. [file sup_enu-eN-NWR-0068-18-s02.zip › neuroneap-master/figures/fig3.py]

#!/usr/bin/env python
#coding=utf-8
"""Spatial distribution of the field potential due to an action
potential. The electric field potential generated by the flow of
membrane currents generated in a simulated layer 5 pyramidal neuron
(blue shape) was calculated in various positions around the neuron.
The dependence of the peak-to-peak amplitude on the position is showed
as a contour plot (contour levels are given in nV) together with
sample potential waveforms at selected positions (black curves).
"""
import numpy as np
import matplotlib.pyplot as plt
from eap import field, cell, graph

import platform
ARCH = platform.uname()[4]

dt = 0.025
tstop=50

# Parameters
rho    = 3.5  #conductivity, Ohm.m
cutoff = 800. #high-pass cutoff, Hz
order  = 401  #filter order
Nsamp  = 30
n_waveforms=4
#filter = None
pt_idx = 1094
filter = field.hp_fir(order, cutoff, dt)

# Simulation
cell.load_model('models/Mainen/demo_ext.hoc',
                    'models/Mainen/%s/.libs/libnrnmech.so' % ARCH)
cell.initialize(dt=dt)
t, I = cell.integrate(tstop)

# Calculation of field
xrange = np.array([-600, 600])-150
yrange = [-1500, 600]
coords = cell.get_seg_coords()
xx, yy = field.calc_grid(xrange, yrange, n_samp=Nsamp)
v_ext = field.estimate_on_grid(coords, I, xx, yy)

if filter:
    for i in range(v_ext.shape[1]):
        for j in range(v_ext.shape[2]):
            v_ext[:, i, j] = filter(v_ext[:, i, j])

#sample spike waveforms
spikes = np.mgrid[xrange[0]:xrange[1]:n_waveforms*1j,
                  yrange[0]:yrange[1]:n_waveforms*1j]

xx_sp, yy_sp = spikes
xx_sp, yy_sp = xx_sp.flatten(), yy_sp.flatten()
xx_sp, yy_sp = xx_sp[:, np.newaxis], yy_sp[:, np.newaxis]
v_samples = field.estimate_on_grid(coords, I, xx_sp, yy_sp)

for i in range(v_samples.shape[1]):
    v_samples[:,i,0] = filter(v_samples[:,i,0]) 

# PLOTS
fig = plt.figure()

ax = plt.subplot(111, frameon=False)
## plot neuron shape
graph.plot_neuron(coords, colors='0.4')

#get potential values
#p2p = v_ext.max(0) - v_ext.min(0)
p2p = v_ext[pt_idx, :, :]

## contour plot of the field
cs = plt.contour(xx, yy, p2p)

for label, line in zip(cs.levels, cs.collections):
    line.set_label("%g" % label)

plt.legend(loc=2, frameon=False, 
           bbox_transform=ax.transAxes, 
           bbox_to_anchor=(1.1,1))


plt.axis('scaled')

plt.xlim(xrange)
plt.ylim(yrange)
plt.xticks([])
plt.yticks([])

## insets with extracellular potential shapes
axs = graph.plot_multiplies(xx_sp, yy_sp, v_samples, t, sharey=False)
for a in axs: a.axvline(t[pt_idx], ls='--', color='k')
plt.xlim([25, 30])

## add scalebars
from mpl_toolkits.axes_grid1.anchored_artists import AnchoredSizeBar
asb =  AnchoredSizeBar(ax.transData,
                       100,
                       r"100 $\mu m$",
                       loc=4,
                       pad=0.1, borderpad=0.5, sep=5,
                       frameon=False)
ax.add_artist(asb)
#plt.axes(ax)
#plt.plot([35, 35], [0, -300], 'k-')
#plt.text(37, -200, '200 nV', ha='left', va='center', 
#        transform=axs[0].transData)
#plt.plot([35, 45], [100, 100], 'k-')
#plt.text(40, 120, '20 ms', ha='center', va='bottom', 
#        transform=axs[0].transData)

print __doc__
plt.savefig('fig3.pdf')
