# Supplementary material for: Contribution of the Axon Initial Segment to Action Potentials Recorded Extracellularly
Source: eNeuro. 2018 Jun 5;5(3):ENEURO.0068-18.2018. doi: 10.1523/ENEURO.0068-18.2018 (PMC5987634; doi:10.1523/ENEURO.0068-18.2018)
Supplement: Extended Data — Supplementary software. Download Extended Data, ZIP file. [file sup_enu-eN-NWR-0068-18-s02.zip › neuroneap-master/models/Mainen/demo_ext.hoc]

// --------------------------------------------------------------

// Investigating  ANTIDROMIC ACTION POTENTIALS

// Using Diana Smetters p19 rat L5 pyramid

// Huguenard/McCormick HH kinetics 
//  na3h5.mod, kd3h5.mod

// Set up to reproduce Stuart and Sakmann (1994), Fig. 2a

// --------------------------------------------------------------


load_proc("nrnmainmenu")


// --------------------------------------------------------------
// redefine some things in stdrun.hoc
// --------------------------------------------------------------

tstop = 60
steps_per_ms = 40
dt = 0.025


// --------------------------------------------------------------
// cell geometry
// --------------------------------------------------------------


xopen("dks577a.hoc")
xopen("dks577.append.hoc")


// --------------------------------------------------------------
// passive & active membrane 
// --------------------------------------------------------------

ra        = 200
global_ra = ra
rm        = 40000
c_m       = 0.75
v_init    = -70
celsius = 23

Ek = -90
Ena = 60
            

gna_dend = 30
gna_node = 30000
gk = 100
frac_gk_apical = 0
gk_node = 0


proc install_channels() {
  
  // passive
  forall {
    insert pas
    Ra = ra
    cm = c_m 
    g_pas = 1/rm
    e_pas = v_init
  }

  // exceptions along the axon
  forsec "myelin" cm = 0.04
  forsec "node" g_pas = 0.02


  add_spines(apical,sd_apical)
  add_spines(oblique,sd_oblique)
  add_spines(distal,sd_distal)
  add_spines(basal,sd_basal)


  // Na+ channels

  forall insert na3
  forsec dend gbar_na3 = 0 
  forsec "myelin" gbar_na3 = gna_dend
  soma.gbar_na3 = gna_dend
  hill.gbar_na3 = gna_node
  iseg.gbar_na3 = gna_node
  forsec "node" gbar_na3 = gna_node
  
  // unmyelinated axons 
  // forsec "myelin" cm = c_m
  // forsec "myelin" g_pas = 0.02

  forall if (ismembrane("na3")) ena = Ena     // per S&S ena = 90

  // K+ channels

  forsec basal {
    insert kd3
    gbar_kd3 = gk
  }
  soma insert kd3
  soma.gbar_kd3 = gk

    // no K+ in apical dend or axon

  forall if (ismembrane("kd3")) ek = Ek      // per S&S ek = -100
  
  forall insert extracellular
}

install_channels()
define_shape()

// --------------------------------------------------------------
// stimulus
// --------------------------------------------------------------

objectvar st
soma st = new IClamp(site_loc)
st.amp = 0.25
st.del = 3
st.dur = 40
