# Supplementary material for: Contribution of the Axon Initial Segment to Action Potentials Recorded Extracellularly
Source: eNeuro. 2018 Jun 5;5(3):ENEURO.0068-18.2018. doi: 10.1523/ENEURO.0068-18.2018 (PMC5987634; doi:10.1523/ENEURO.0068-18.2018)
Supplement: Extended Data — Supplementary software. Download Extended Data, ZIP file. [file sup_enu-eN-NWR-0068-18-s02.zip › neuroneap-master/models/Mainen/dks577.append.hoc]

// --------------------------------------------------------------
// Select which dendrites get na/kd channels
// --------------------------------------------------------------

n_axon_seg = 25
// n_axon_seg = 25
create myelin[n_axon_seg],node[n_axon_seg]

objectvar active, apical, basal, distal, dend, axon

soma distance()

dend = new SectionList()
forsec "dend" dend.append()

// distal dendrites
distal = new SectionList()
forsec "dend9" if (distance(0) > 550) distal.append()

// apical
apical = new SectionList()
forsec "dend9" apical.append()

// basal dendrites
basal = new SectionList()
forsec "dend" basal.append()
forsec apical basal.remove()

axon = new SectionList()
hill axon.append()
iseg axon.append()
forsec "myelin" axon.append()
forsec "node" axon.append()

// active sections
active = new SectionList()
forall active.append()
forsec "myelin" active.remove()


// --------------------------------------------------------------
// Other geometry-specific locations
// --------------------------------------------------------------

objref dsite
dend9[76] dsite = new SectionRef()
site_loc = 0.5  // distance = 416 um

// synapses

objref synloc
synloc = new SectionList()
forsec distal synloc.append()


  // along ap
objref path
path = new SectionList()

dend9[76] path.append()
dend9[72] path.append()
dend9[68] path.append()
dend9[62] path.append()
dend9[56] path.append()
dend9[50] path.append()
dend9[48] path.append()
dend9[38] path.append()
dend9[30] path.append()
dend9[24] path.append()
dend9[8] path.append()
dend9[0] path.append()


// oblique
objref oblique
oblique = new SectionList()
forsec apical oblique.append()
forsec distal oblique.remove()
forsec path oblique.remove()

      
// --------------------------------------------------------------
// correct diameter of apical
// --------------------------------------------------------------


double x[199],y[199],z[199],d[199]
proc diam_interp() {  local d0,d1

  d0 = $1
  d1 = $2
  
  for i=0,n3d()-1 {
    x[i]=x3d(i)  y[i]=y3d(i)  z[i]=z3d(i)  
  }
  if (numarg() > 2) {
    n = $3
  } else {
    n = n3d()
  }
  max = n3d()		      
  pt3dclear()
  for i=0,n-1 {
    pt3dadd(x[i],y[i],z[i],i/n*d1+(1-i/n)*d0)
  }
  for i=n,max-1 {
    pt3dadd(x[i],y[i],z[i],i/n*d1+(1-i/n)*d0)
  }
}

proc shrink() {  local factor

  factor = $1

  n = n3d()		        
  for i=0,n-1 {
    x[i]=x3d(i)  y[i]=y3d(i)  z[i]=z3d(i)  d[i]=diam3d(i)
  }

  pt3dclear()
  for i=0,n-1 {
    pt3dadd(x[i]*factor,y[i]*factor,z[i]*factor,d[i]*factor)
  }
}

// --------------------------------------------------------------
// discretization
// --------------------------------------------------------------

max_len_dend = 50
forsec dend {
    n = L / max_len_dend
    if (n < 1) n = 1
    nseg = n+1
}

// give more segments to path

max_len_path = 10
forsec path {
    n = L / max_len_path
    if (n < 1) n = 1
    nseg = n+1
}


      
// --------------------------------------------------------------
// Axon geometry
// --------------------------------------------------------------

  // hillock
  // hillock is only a few microns long (2-4) and tapered diam from 4 to 1-2 um
  // then initial segment follows, can be 100-150 um long with diam of ~ 1 um
  // myelin starts after initial segment

  // initial segment
  // Farinas & DeFelipe J Comp Neurol 1991: 
  //                L                 diam
  // cocallosal     21.6 +- 4.10      1.06 +- 0.18
  // ispsilateral   22.24 +- 1.58     1.06 +- 0.12

  hill { 		
    L = 10
    nseg = 10
    diam(0:1) = 4:1     // taper
  }

  iseg {		// initial segment between hillock + myelin
     L = 15
     nseg = 10
//     for(x) diam(x) = 3.5*exp(-(x*L+hill.L)/5)+.5
     diam = 1
  }

  // construct myelinated axon with nodes of ranvier
  for i=0,n_axon_seg-1 {
    myelin[i] {		// myelin element
      nseg = 25
      L = 100
      diam = 1.5	 
    }
    node[i] {		// nodes of Ranvier
      nseg = 1
      L = 1.0		
      diam = 1.0	// nodes are thinner than axon
    }
  }


  iseg connect myelin[0](0), 1
  myelin[0] connect node[0](0), 1

  for i=0,n_axon_seg-2  { 
      node[i] connect myelin[i+1](0), 1 
      myelin[i+1] connect node[i+1](0), 1
  }

access soma


      
// --------------------------------------------------------------
// Spines
// --------------------------------------------------------------


fold_spines = 0
spine_area = 0.83 // um^2  -- Harris

// spines per linear um
// Larkman (1991) JCN
sd_apical = 6.3
sd_oblique = 1.5
sd_basal = 1.43
sd_distal = 0.91

proc add_spines() { local a
  spine_dens = $2
  forsec $o1 {
    a =0
    for(x) a=a+area(x)

    if (fold_spines) {
      // Folding factor
      // Jack et al (1989), Marjor et al (1994)
      F = (L*spine_area*spine_dens + a)/a

      L = L * F^(2/3)
      for(x) diam(x) = diam(x) * F^(1/3)
    } else {
      F = 1 + L*spine_area*spine_dens/a
      cm = c_m * F
      g_pas = F/rm
    }
  }
}
