# Supplementary material for: Contribution of the Axon Initial Segment to Action Potentials Recorded Extracellularly
Source: eNeuro. 2018 Jun 5;5(3):ENEURO.0068-18.2018. doi: 10.1523/ENEURO.0068-18.2018 (PMC5987634; doi:10.1523/ENEURO.0068-18.2018)
Supplement: Extended Data — Supplementary software. Download Extended Data, ZIP file. [file sup_enu-eN-NWR-0068-18-s02.zip › neuroneap-master/models/Mainen/dks577a.hoc]

/*----------------------------------------------------------------
$Header$
dks577.eut  translated Fri Jan 13 15:24:49 1995 by ntscable 2.0
source file syntax: Eutectic
output file syntax: NEURON
soma: diameter = 15.183 um  length = 25.7926 um  area = 1230.27 um2
      17 three-D points; 19 outline points numbered 1-19
      outline diameter = 20.1851 um
11 primary neurites
125 branches totaling 13989.5 um in length, 36720.4 um2 in area
5582 tree points translated to 240 segments (1 requested)
Neurites divided into segments of equal dx between adjacent digitized
branch points.
Segment length constrained to be < 13989.5 um.


This is a layer 5 cell from a P19 rat. It was recorded in TTX with CsF
electrodes, I don't have Rin, etc with me now but I can send it to
you. The recording site is actually in the proximal apical dendrite
just above the soma (you can see the pull-off in the orig sections, I
can fax you a printout with the recording site indicated if you need
it).  This hasn't been corrected for shrinkage, as I'm not sure what
it is.  You can probably assume 10% in X,Y,Z and diameter if you want
to. It's been mildly corrected for the usual z-dimension squishing one
seems to get with these things. The only other weird thing about it is
that the apical dendrite narrows a bit halfway up and then gets wider
again, I suspect it's just sort of cylindrical there and turned so
that I see the narrower face of the cylinder, but I had to call it as
I saw it.  The tips of the right side of the apical tuft were chopped
in the slicing, the left side is pulled around somewhat as there was a
tear in the slice, it got pulled over that way and then mounted. There
is a mid-sized chunk of the axon in the reconstruction (the tree named
"axon"). It ends in kind of a lump, it was cut off in the slicing as
it went towards the white matter, I think axonal transport built up
stuff in the end. It looks pretty weird in real life, but I had my
friend the growth-cone afficianado look at it for me and it isn't
anything like that. If you want a clever name to use for it, (e.g. 
"j4") it's official title is 57.7 (cell 7 of experiment 57). Real
catchy, eh? ;-). Usually when I divide it up as per my usual (20 um
segments) I get ~800, which makes it take a long time to simulate.
But you can probably chunk it up bigger than that.

Feel free to bug me if you have any questions, etc.

ZFM:  Changed dend1 into an axon with "hill" and "iseg" compartments

-------------------------------
No. points   5601
No. trees      12
Text  unassigned                                                                                                              

----------------------------------------------------------------*/
					/* create sections */
create    soma,\
          dend2[29],\
          dend3[17],\
          dend4[3],\
          dend5[5],\
          dend6[31],\
          dend7[7],\
          dend8[7],\
          dend9[119],\
          dend10[17],\
          dend11[3], \
          hill, iseg 


/*----------------------------------------------------------------*/
proc geometry() { local i, j

						/* soma geometry */
    soma {
        nseg = 1
        pt3dclear()
        for j = 1, fscan() {
            pt3dadd(fscan(),fscan(),fscan(),fscan())
        }
    }

					/* connect primary neurites */
    soma connect hill (0), 0.5
    hill connect iseg (0), 1

    soma connect dend2[0] (0), 0.5
    soma connect dend3[0] (0), 0.5
    soma connect dend4[0] (0), 0.5
    soma connect dend5[0] (0), 0.5
    soma connect dend6[0] (0), 0.5
    soma connect dend7[0] (0), 0.5
    soma connect dend8[0] (0), 0.5
    soma connect dend9[0] (0), 0.5
    soma connect dend10[0] (0), 0.5
    soma connect dend11[0] (0), 0.5


					/* neurite geometry*/
    hill {
            pt3dclear()
            for j = 1, fscan() {
                pt3dadd(fscan(),fscan(),fscan(),fscan())
         }
    }

    iseg {
            pt3dclear()
            for j = 1, fscan() {
                pt3dadd(fscan(),fscan(),fscan(),fscan())
         }
    }

    for i = 0,28 {
        dend2[i] {
            nseg = fscan()
            pt3dclear()
            for j = 1, fscan() {
                pt3dadd(fscan(),fscan(),fscan(),fscan())
            }
        }
    }

    for i = 0,16 {
        dend3[i] {
            nseg = fscan()
            pt3dclear()
            for j = 1, fscan() {
                pt3dadd(fscan(),fscan(),fscan(),fscan())
            }
        }
    }

    for i = 0,2 {
        dend4[i] {
            nseg = fscan()
            pt3dclear()
            for j = 1, fscan() {
                pt3dadd(fscan(),fscan(),fscan(),fscan())
            }
        }
    }

    for i = 0,4 {
        dend5[i] {
            nseg = fscan()
            pt3dclear()
            for j = 1, fscan() {
                pt3dadd(fscan(),fscan(),fscan(),fscan())
            }
        }
    }

    for i = 0,30 {
        dend6[i] {
            nseg = fscan()
            pt3dclear()
            for j = 1, fscan() {
                pt3dadd(fscan(),fscan(),fscan(),fscan())
            }
        }
    }

    for i = 0,6 {
        dend7[i] {
            nseg = fscan()
            pt3dclear()
            for j = 1, fscan() {
                pt3dadd(fscan(),fscan(),fscan(),fscan())
            }
        }
    }

    for i = 0,6 {
        dend8[i] {
            nseg = fscan()
            pt3dclear()
            for j = 1, fscan() {
                pt3dadd(fscan(),fscan(),fscan(),fscan())
            }
        }
    }

    for i = 0,118 {
        dend9[i] {
            nseg = fscan()
            pt3dclear()
            for j = 1, fscan() {
                pt3dadd(fscan(),fscan(),fscan(),fscan())
            }
        }
    }

    for i = 0,16 {
        dend10[i] {
            nseg = fscan()
            pt3dclear()
            for j = 1, fscan() {
                pt3dadd(fscan(),fscan(),fscan(),fscan())
            }
        }
    }

    for i = 0,2 {
        dend11[i] {
            nseg = fscan()
            pt3dclear()
            for j = 1, fscan() {
                pt3dadd(fscan(),fscan(),fscan(),fscan())
            }
        }
    }


					/* branching topology*/
    for i = 1,28 {
        dend2[fscan()] connect dend2[i] (0), fscan()
    }

    for i = 1,16 {
        dend3[fscan()] connect dend3[i] (0), fscan()
    }

    for i = 1,2 {
        dend4[fscan()] connect dend4[i] (0), fscan()
    }

    for i = 1,4 {
        dend5[fscan()] connect dend5[i] (0), fscan()
    }

    for i = 1,30 {
        dend6[fscan()] connect dend6[i] (0), fscan()
    }

    for i = 1,6 {
        dend7[fscan()] connect dend7[i] (0), fscan()
    }

    for i = 1,6 {
        dend8[fscan()] connect dend8[i] (0), fscan()
    }

    for i = 1,118 {
        dend9[fscan()] connect dend9[i] (0), fscan()
    }

    for i = 1,16 {
        dend10[fscan()] connect dend10[i] (0), fscan()
    }

    for i = 1,2 {
        dend11[fscan()] connect dend11[i] (0), fscan()
    }

}

geometry()


SOMA COORDINATES AND DIAMETERS:

    17
  -161.5      -17       -8        0
    -161  -18.375       -8     5.25
    -161  -19.375       -8     7.25
  -159.5   -18.25       -8     12.5
    -159  -18.214       -8   13.571
  -158.5  -19.179       -8   16.643
    -156  -18.167  -7.7917   20.338
    -155  -17.583  -7.7083   22.174
  -152.5  -17.722     -7.5   23.577
  -150.5   -17.25     -7.5   23.521
  -148.5    -16.7       -8     21.6
    -148  -16.611       -8   21.222
  -146.5  -17.944       -8   16.889
    -145  -19.528       -8   12.056
    -144  -20.583       -8   8.8333
    -144  -19.333       -8   6.3333
  -143.5    -17.5       -8        0


NEURITE COORDINATES AND DIAMETERS:

 HILLOCK:
    7
  -154.5      -30       -5      3.1
    -155    -32.5       -5      1.9
  -155.5      -34       -5      1.9
    -155      -35       -5      1.9
  -154.5    -35.5       -5      1.9
  -154.5      -36       -3      1.8
    -155    -37.5       -3      1.4

  ISEG:
    96
    -155    -39.5       -3      1.1
  -155.5      -41       -3      0.9
  -154.5    -42.5       -3      0.9
  -154.5    -43.5       -3      0.9
    -155    -44.5       -2      0.8
    -155    -45.5       -2      0.8
    -155      -47       -2      0.8
  -155.5      -48       -2      0.6
    -156    -49.5       -1      0.6
  -157.5      -51       -1      0.6
    -157    -52.5       -2      0.6
  -157.5    -54.5       -3      0.6
  -157.5    -56.5       -3      0.6
  -157.5    -58.5       -3      0.8
  -157.5    -59.5       -3        1
  -157.5    -59.5       -3      0.9
  -157.5    -60.5       -3      0.8
  -157.5    -61.5       -3      0.8
  -157.5      -63        0      0.6
    -157      -65        0      0.6
  -156.5      -67        0      0.6
    -157      -69        0      0.6
  -156.5      -71        0      0.6
  -156.5      -72        0      0.6
  -156.5    -73.5       -1      0.6
  -156.5      -75       -1      0.6
    -157    -76.5       -1      0.6
    -158    -77.5       -1      0.5
    -158    -79.5        0      0.5
  -158.5    -80.5        0      0.5
    -158      -82        0      0.5
  -158.5      -84        0      0.5
  -158.5    -85.5        0      0.5
  -158.5      -86        0      0.5
  -158.5      -88        0      0.5
    -159      -90        0      0.5
  -159.5      -92       -2      0.6
  -159.5      -92        2      0.8
  -159.5      -95        2      0.8
  -159.5      -97        2      0.8
    -161      -98        2      0.7
    -161   -100.5        2      0.7
    -161     -103        2      0.6
    -161     -105        3      0.6
    -161     -107        3      0.6
    -161     -109        3      0.6
    -161   -111.5        3      0.6
    -161     -113        5      0.6
  -163.5   -115.5        5      0.6
  -163.5     -117        5      0.6
  -161.5   -120.5        5      0.6
  -161.5   -123.5        6      0.6
    -161   -127.5        6      0.6
    -161     -130        6      0.4
    -161   -133.5        5      0.4
    -162     -137        7      0.4
    -162   -140.5        7      0.4
    -162     -143        7      0.4
    -164     -147        7      0.4
    -164     -153        7      0.4
    -164   -157.5        7      0.4
  -165.5   -159.5        9      0.4
    -164     -164        9      0.4
    -161     -177        9      0.4
    -161   -181.5       10      0.4
    -161     -184       10      0.4
  -159.5   -187.5       10      0.4
    -158     -197       12      0.4
    -158     -203       13      0.4
    -156   -210.5       11      0.4
  -154.5     -217       12      0.4
    -155   -219.5       11      0.4
    -155     -225       11      0.4
  -155.5   -230.5       11      0.4
  -155.5     -241        7      0.4
    -157   -244.5        7      0.4
    -157     -241        7      0.4
    -157     -247        7      0.4
    -160   -250.5        7      0.4
  -156.5   -255.5        7      0.4
  -156.5     -263       10      0.4
  -156.5     -267       12      0.4
  -156.5     -271       14      0.4
  -156.5   -277.5       15      0.4
  -156.5     -283       16      0.4
    -157   -287.5       17      0.4
    -157     -293       17      0.4
  -159.5     -301       18      0.4
  -159.5   -306.5       18      0.4
    -161   -310.5       19      0.4
    -161   -310.5       19        1
    -161   -313.5       19      1.2
  -160.5   -316.5       18      2.6
  -160.5     -322       18      5.7
  -162.5   -326.5       19      5.7
  -160.5     -328       17      3.2

    1 20
    -160      -25       -7      3.9
    -162      -26      -10      3.3
    -163    -27.5      -10      2.3
    -164    -28.5       -9      1.8
  -165.5      -30      -10      1.7
  -166.5    -30.5      -11      1.4
    -167      -32      -10      1.4
  -168.5    -33.5       -9        1
    -168      -32       -9        1
    -168      -32       -9        1
    -168    -31.5       -9        1
    -169      -32       -9      0.9
  -170.5      -34       -9      0.9
  -170.5      -35       -9      0.9
  -171.5      -35       -9      0.9
  -171.5      -34       -9      0.9
    -173      -34       -9      0.9
  -173.5      -35       -9      0.9
  -173.5    -35.5      -10      0.9
    -174    -35.5      -10      0.9

    1 13
    -174    -35.5      -10      0.9
  -176.5    -35.5      -10      0.9
  -178.5      -35      -10      0.9
    -179    -37.5      -11      0.9
  -180.5      -37      -12      0.9
  -183.5    -35.5      -12      0.9
  -183.5      -37      -12      0.9
  -185.5    -39.5      -11      0.9
  -187.5    -39.5      -11      0.9
  -187.5    -37.5      -11      0.9
  -188.5    -38.5      -11      0.9
    -190      -39      -11      0.9
    -191    -39.5      -11      0.9

    1 16
    -191    -39.5      -11      0.9
  -191.5    -40.5      -11      0.8
  -191.5    -41.5      -10      0.8
  -194.5    -43.5      -10      0.8
    -196      -44      -10      0.8
  -196.5    -45.5      -11      0.8
  -200.5      -47      -11      0.8
  -205.5    -49.5      -11      0.8
    -209    -52.5      -11      0.8
    -210      -53      -11      0.8
  -213.5    -54.5      -10      0.8
  -216.5      -57      -10      0.8
  -218.5      -58      -10      0.8
    -221    -58.5      -10      0.8
  -221.5      -60      -11      0.8
  -223.5      -61      -13      0.8

    1 6
  -223.5      -61      -13      0.8
    -225    -60.5      -13      0.8
  -225.5    -61.5      -13      0.8
    -228      -62      -13      0.8
    -230    -62.5      -13      0.8
    -230    -62.5      -13      0.8

    1 6
    -230    -62.5      -13      0.8
  -230.5      -61      -12      0.7
    -232      -59      -12      0.7
  -233.5    -58.5      -12      0.7
    -234      -57      -13      0.7
    -234      -57      -13      0.7

    1 44
    -230    -62.5      -13      0.8
  -230.5    -64.5      -11      0.8
    -231      -64      -11      0.8
    -233    -64.5      -11      0.8
  -235.5    -64.5      -10      0.8
    -236      -67      -10      0.8
    -238      -67      -10      0.8
    -241      -68      -11      0.7
    -245      -69      -11      0.6
    -248      -70      -11      0.6
  -251.5    -70.5      -11      0.6
  -253.5    -71.5      -11      0.6
  -253.5    -69.5      -11      0.6
  -256.5    -69.5      -11      0.6
    -257      -71      -10      0.6
    -262      -72      -10      0.6
  -261.5      -73      -10      0.6
  -261.5      -74      -10      0.6
  -261.5      -75       -7      0.6
  -261.5      -75       -2      0.7
  -264.5    -77.5        0      0.7
    -268    -77.5        2      0.7
    -270      -78       -3      0.7
    -272    -79.5       -3      0.7
    -274    -79.5       -3      0.7
    -277    -82.5       -3      0.7
  -279.5    -82.5        0      0.7
  -279.5      -84        0      0.7
  -283.5      -84        2      0.7
    -287    -86.5        2      0.6
  -288.5      -88        2      0.6
  -293.5      -87        2      0.6
    -296      -88        2      0.6
    -297      -86        2      0.6
    -299    -87.5        4      0.5
    -303    -89.5        2      0.5
    -305    -89.5        2      0.5
    -308    -91.5        2      0.5
  -310.5      -93        2      0.5
  -313.5      -92        2      0.5
    -314      -94        3      0.5
    -314      -95        3      0.5
  -315.5      -94        3      0.5
  -315.5    -95.5        3      0.5

    1 26
  -223.5      -61      -13      0.8
    -224    -62.5      -13      0.9
    -225      -64      -13      0.9
  -224.5      -65      -13      0.9
  -227.5      -65      -13      0.9
  -225.5    -66.5      -13      0.9
  -228.5    -68.5      -13      0.9
    -229    -69.5      -13      0.9
    -231      -69      -13      0.9
    -231      -72      -13      0.9
    -232    -73.5      -13      0.9
    -232      -75      -15      0.9
  -232.5    -76.5      -15      0.9
    -235    -77.5      -15      0.9
  -236.5      -79      -15      0.9
  -236.5    -80.5      -15      0.9
  -237.5    -80.5      -15      0.9
  -238.5      -82      -16      0.9
    -240    -84.5      -16      0.9
    -240      -88      -16      0.9
    -242      -90      -15      0.9
  -243.5    -91.5      -16      0.9
    -244    -94.5      -16      0.9
  -245.5    -95.5      -16      0.9
  -247.5      -98      -16      0.9
  -247.5     -100      -16      0.9

    1 7
  -247.5     -100      -16      0.9
    -247     -100      -14      0.6
  -246.5   -101.5      -14      0.6
  -246.5     -103      -13      0.6
  -246.5     -104      -13      0.6
    -247     -106      -15      0.6
    -247   -107.5      -15      0.6

    1 30
  -247.5     -100      -16      0.9
  -247.5     -100      -18      0.8
  -247.5   -101.5      -18      0.8
  -249.5   -103.5      -18      0.8
    -250   -105.5      -18      0.8
    -250   -107.5      -18      0.8
  -250.5   -109.5      -18      0.8
  -252.5   -110.5      -18      0.7
    -253     -113      -17      0.7
  -254.5   -113.5      -19      0.7
  -254.5   -115.5      -19      0.7
  -254.5     -118      -19      0.7
    -256     -121      -19      0.7
  -255.5     -123      -21      0.7
  -255.5   -124.5      -21      0.6
  -257.5   -125.5      -21      0.6
  -255.5     -127      -21      0.6
    -257     -128      -20      0.6
  -256.5   -131.5      -19      0.6
  -256.5   -132.5      -21      0.6
    -258   -132.5      -21      0.6
    -256     -136      -21      0.6
    -255     -139      -21      0.6
  -255.5     -141      -21      0.6
  -255.5   -143.5      -22      0.6
  -255.5   -146.5      -21      0.6
    -256   -148.5      -21      0.6
  -257.5   -152.5      -21      0.5
    -258     -155      -21      0.5
    -258   -156.5      -21      0.5

    1 17
    -191    -39.5      -11      0.9
    -191      -40      -11      0.9
  -191.5    -39.5      -11      0.9
    -193      -40      -12      0.9
    -195    -40.5      -12      0.9
    -196    -40.5      -12      0.9
  -197.5    -40.5      -13      0.9
  -197.5      -40      -14      0.9
  -200.5    -40.5      -14      0.9
    -201    -41.5      -14      0.9
    -203    -41.5      -15      0.9
    -203    -40.5      -15      0.9
    -205    -41.5      -15      0.9
    -207    -41.5      -15      0.9
    -207    -40.5      -15      0.9
    -208    -42.5      -15      0.9
    -209      -42      -16      0.9

    1 65
    -209      -42      -16      0.9
  -210.5      -41      -12      0.9
    -213    -40.5      -12      0.9
    -215    -40.5      -12      0.9
    -216    -40.5      -12      0.9
    -218      -40      -12      0.9
    -220      -41      -12      0.9
    -223      -41      -12      0.9
  -224.5      -42      -12      0.9
    -227      -42      -12      0.9
  -229.5      -42      -12      0.9
    -232    -43.5      -12      0.9
    -235    -43.5      -12      0.9
    -237    -45.5      -12      0.9
  -240.5      -46      -12      0.9
  -242.5      -46      -11      0.9
  -245.5    -45.5      -11      0.9
    -249      -46      -11      0.9
  -251.5      -47      -11      0.9
    -254    -46.5      -11      0.9
    -253      -46      -10      0.9
  -254.5    -44.5      -10      0.8
  -256.5    -46.5      -11      0.8
    -258    -46.5      -11      0.8
    -258    -46.5       -9      0.8
    -263    -46.5       -9      0.8
    -267    -46.5       -6      0.8
    -269    -46.5       -7      0.7
  -275.5    -46.5       -3      0.7
    -278    -46.5       -3      0.7
    -281      -48       -4      0.7
  -283.5    -46.5       -4      0.7
    -286      -47       -4      0.7
  -289.5      -47       -4      0.7
  -291.5      -47       -4      0.6
    -293    -45.5       -4      0.6
  -293.5    -47.5       -5      0.6
  -295.5    -46.5       -4      0.6
    -299    -45.5       -1      0.6
  -301.5      -44        0      0.5
  -306.5    -41.5       -3      0.5
  -311.5      -38       -3      0.5
    -314    -37.5       -3      0.5
    -317    -36.5        0      0.5
  -319.5    -36.5        0      0.5
  -319.5    -35.5        0      0.5
    -322      -35        0      0.5
    -325    -33.5        0      0.5
    -329    -33.5        0      0.5
    -331      -31        1      0.6
  -332.5      -28        1      0.5
    -335    -26.5        1      0.5
    -338      -27        1      0.5
    -340      -23        0      0.5
    -342    -22.5        0      0.5
  -342.5      -20        2      0.5
  -342.5      -18        4      0.5
    -346      -16        4      0.5
  -348.5    -13.5        4      0.5
    -351      -10        5      0.5
    -349       -4        5      0.5
    -349       -2        5      0.5
  -348.5     -0.5        6      0.5
  -346.5        1        6      0.5
  -346.5        3        6      0.5

    1 13
    -209      -42      -16      0.9
  -211.5      -43      -23      0.9
    -213      -42      -23      0.9
  -212.5    -43.5      -23      0.9
    -214      -42      -23      0.9
  -215.5    -44.5      -23      0.9
    -218      -44      -25      0.9
    -219    -45.5      -25      0.9
    -219    -44.5      -24      0.9
    -221    -45.5      -25      0.9
  -222.5    -44.5      -25      0.9
  -224.5      -44      -25      0.9
  -224.5      -44      -25      0.9

    1 56
  -224.5      -44      -25      0.9
  -227.5      -44      -25      0.8
    -232    -43.5      -24      0.8
  -235.5    -43.5      -24      0.8
  -238.5    -44.5      -27      0.8
  -242.5    -44.5      -26      0.8
    -248    -44.5      -26      0.8
  -249.5      -43      -25      0.8
    -251      -43      -25      0.8
  -252.5      -43      -24      0.8
    -257      -43      -22      0.8
  -259.5    -42.5      -26      0.8
  -261.5      -42      -26      0.8
  -260.5    -41.5      -26      0.8
    -263    -41.5      -24      0.8
  -263.5    -41.5      -24      0.8
  -263.5      -40      -24      0.8
  -264.5      -40      -24      0.8
    -264      -39      -23      0.8
    -265      -41      -24      0.7
  -265.5    -41.5      -24      0.7
    -265      -39      -23      0.7
    -268    -39.5      -24      0.7
    -271    -39.5      -24      0.8
    -275      -39      -23      0.8
  -280.5      -40      -23      0.8
  -284.5    -40.5      -23      0.8
    -286      -39      -23      0.8
  -288.5    -37.5      -23      0.8
  -290.5    -37.5      -23      0.8
  -292.5      -36      -25      0.8
  -294.5      -37      -25      0.8
  -296.5    -34.5      -25      0.8
  -297.5    -36.5      -24      0.8
  -297.5    -37.5      -24      0.8
  -298.5    -35.5      -24      0.8
  -298.5      -36      -24      0.8
    -300    -35.5      -23      0.8
  -300.5    -35.5      -23      0.7
    -300      -37      -23      0.7
  -303.5    -34.5      -23      0.7
    -305    -36.5      -23      0.7
    -305    -35.5      -23      0.7
    -306    -35.5      -23      0.7
  -308.5    -35.5      -22      0.6
  -308.5    -34.5      -22      0.6
  -308.5      -36      -22      0.6
  -310.5    -35.5      -22      0.6
  -312.5    -35.5      -22      0.6
    -312    -37.5      -22      0.6
  -314.5      -35      -22      0.6
    -316      -37      -21      0.6
    -318    -36.5      -21      0.6
  -321.5    -36.5      -21      0.6
  -324.5    -36.5      -21      0.6
    -326    -38.5      -21      0.6

    1 29
  -224.5      -44      -25      0.9
    -226    -44.5      -25      0.9
  -225.5      -45      -23      0.9
  -227.5      -45      -23      0.9
    -229      -46      -23      0.9
  -231.5    -46.5      -23      0.8
    -234    -48.5      -23      0.8
  -236.5    -49.5      -23      0.8
    -240    -51.5      -23      0.8
  -242.5      -52      -26      0.8
  -245.5    -52.5      -26      0.8
    -249    -54.5      -26      0.8
    -251    -55.5      -25      0.8
    -252    -56.5      -24      0.8
    -255      -55      -23      0.8
  -255.5      -55      -23      0.8
  -255.5      -56      -23      0.8
    -257      -56      -26      0.8
    -257      -57      -26      0.8
    -259      -56      -25      0.8
    -261    -56.5      -26      0.8
  -263.5    -57.5      -26      0.8
    -265      -58      -26      0.8
  -266.5      -59      -26      0.7
    -268    -59.5      -28      0.7
  -269.5    -59.5      -28      0.7
    -272      -61      -27      0.7
  -273.5      -62      -29      0.7
  -273.5      -62      -29      0.7

    1 6
  -273.5      -62      -29      0.7
  -273.5      -64      -30      0.7
  -273.5    -66.5      -30      0.5
    -274      -69      -30      0.5
    -274    -71.5      -30      0.5
    -274    -72.5      -30      0.5

    1 5
  -273.5      -62      -29      0.7
  -274.5      -62      -29      0.7
  -275.5    -62.5      -30      0.7
  -276.5      -64      -30      0.7
  -276.5      -64      -30      0.7

    1 12
  -276.5      -64      -30      0.7
    -277    -66.5      -30      0.5
    -277    -67.5      -30      0.5
  -277.5      -70      -30      0.5
    -278    -72.5      -31      0.5
  -277.5      -75      -31      0.5
  -278.5      -78      -32      0.5
  -278.5    -82.5      -35      0.5
    -279    -85.5      -35      0.5
    -279    -88.5      -35      0.5
  -279.5      -91      -35      0.5
  -279.5      -92      -36      0.5

    1 13
  -276.5      -64      -30      0.7
  -279.5    -66.5      -30      0.7
  -280.5      -68      -30      0.7
    -281      -70      -30      0.7
  -283.5    -69.5      -30      0.7
  -286.5      -71      -32      0.7
    -287    -72.5      -33      0.7
    -288      -74      -33      0.7
    -288      -75      -33      0.7
  -291.5    -76.5      -29      0.5
  -293.5      -79      -29      0.5
  -297.5    -79.5      -29      0.5
  -298.5    -80.5      -29      0.5

    1 7
    -174    -35.5      -10      0.9
  -175.5    -35.5      -16        1
  -177.5    -36.5      -16        1
    -175    -36.5      -16        1
    -173      -37      -16        1
    -174    -36.5      -16        1
    -175    -37.5      -16        1

    1 24
    -175    -37.5      -16        1
    -175    -37.5      -16      0.8
    -175    -38.5      -16      0.8
    -176    -40.5      -16      0.8
    -177    -41.5      -16      0.8
    -177    -43.5      -16      0.8
  -178.5      -45      -16      0.8
    -179    -46.5      -17      0.8
    -180      -48      -18      0.8
  -180.5    -47.5      -16      0.8
    -182    -49.5      -16      0.8
    -184      -52      -16      0.8
    -186    -56.5      -17      0.8
  -188.5      -60      -17      0.8
    -189      -62      -16      0.8
    -190    -63.5      -16      0.8
  -190.5    -64.5      -16      0.8
    -192      -66      -14      0.8
    -192    -67.5      -12      0.8
    -193      -67      -12      0.8
    -192    -68.5       -7      0.8
    -192    -68.5       -2        1
    -192    -70.5       -2        1
    -192    -70.5       -1      0.8

    1 7
    -192    -70.5       -1      0.8
    -192    -68.5       -1      0.6
    -192      -67        0      0.6
    -191      -65        0      0.6
  -190.5      -62        0      0.6
  -190.5    -60.5        0      0.6
  -190.5    -60.5        0      0.6

    1 9
    -192    -70.5       -1      0.8
  -192.5      -72        1      0.9
  -192.5    -72.5       -1      0.9
  -194.5    -72.5       -1      0.9
  -193.5      -74       -1      0.9
  -195.5      -75       -1      0.9
  -193.5    -76.5       -1      0.9
    -196      -77       -1      0.9
    -196    -78.5       -1      0.9

    1 26
    -196    -78.5       -1      0.9
    -196    -80.5        2      0.8
  -197.5      -83        2      0.8
    -198    -85.5        5      0.8
  -199.5    -89.5        5      0.8
  -199.5      -92        5      0.8
    -201      -93        5      0.8
    -201      -97        5      0.8
    -199      -97        5      0.8
  -200.5   -100.5        4      0.8
    -201   -103.5        4      0.8
    -201   -105.5        4      0.8
    -201   -103.5        4      0.8
  -199.5     -104        4      0.8
    -202   -107.5        5      0.8
    -202     -110        0      0.7
    -202   -112.5        1      0.7
    -202   -113.5        1      0.7
    -201   -113.5        0      0.7
  -203.5     -119        1      0.7
  -202.5   -120.5        1      0.7
  -204.5     -125        1      0.7
    -204     -127        1      0.7
    -204   -128.5        1      0.7
    -204   -131.5        1      0.7
    -204     -134        1      0.7

    1 8
    -196    -78.5       -1      0.9
    -196      -80       -1      0.8
  -197.5    -81.5       -1      0.8
  -197.5    -83.5       -1      0.8
    -198    -84.5       -1      0.8
    -200    -84.5       -1      0.8
    -200      -87       -1      0.8
    -201      -88       -2      0.8

    1 24
    -201      -88       -2      0.8
    -201      -91       -2      0.8
  -198.5      -93       -2      0.8
  -198.5    -95.5       -1      0.8
  -198.5      -99       -1      0.8
  -201.5     -103       -1      0.8
  -201.5   -105.5       -1      0.8
  -201.5   -107.5        2      0.8
  -202.5     -110        6      0.8
  -202.5   -111.5        6      0.7
    -204   -112.5        7      0.7
  -204.5     -115        7      0.7
  -204.5     -118        8      0.7
  -205.5   -121.5        8      0.7
  -207.5     -125        9      0.7
  -207.5   -128.5       10      0.7
  -207.5   -131.5       10      0.7
  -207.5   -134.5       11      0.7
  -209.5     -138       12      0.7
  -209.5     -141       14      0.7
    -211     -143       13      0.7
    -211     -145       14      0.7
  -212.5   -145.5       16      0.7
    -212   -147.5       12      0.7

    1 23
    -201      -88       -2      0.8
    -203      -88       -1      0.8
    -205      -90       -1      0.8
  -205.5      -92       -1      0.8
  -207.5    -93.5       -2      0.8
  -207.5      -95       -1      0.8
  -209.5    -94.5       -1      0.8
  -209.5    -96.5       -1      0.8
  -209.5      -95       -1      0.8
  -210.5      -96       -1      0.8
  -210.5      -99       -1      0.7
    -212      -97       -1      0.7
    -212    -98.5       -1      0.7
  -214.5    -98.5       -1      0.7
  -214.5    -99.5       -1      0.7
  -216.5   -100.5       -2      0.8
  -216.5     -104        0      0.8
    -219     -104        1      0.8
  -220.5     -104        2      0.8
    -221     -106        6      0.7
  -222.5   -108.5        6      0.7
  -222.5     -110        6      0.7
  -223.5     -110        9      0.7

    1 17
  -223.5     -110        9      0.7
  -223.5     -110       10      0.7
  -226.5     -112       10      0.7
  -226.5     -114       11      0.7
  -226.5     -116       14      0.7
  -226.5   -118.5       14      0.7
  -226.5   -120.5       17      0.7
  -228.5     -124       17      0.7
    -226     -128       17      0.7
  -225.5   -130.5       19      0.7
  -227.5     -133       20      0.6
  -227.5     -136       21      0.6
  -227.5   -137.5       24      0.5
  -227.5   -135.5       24      0.5
  -230.5     -136       25      0.5
    -232     -136       24      0.5
    -232     -135       24      0.5

    1 8
  -223.5     -110        9      0.7
  -223.5     -111       11      0.6
  -226.5   -114.5       11      0.6
  -229.5     -118       11      0.6
    -233   -121.5       12      0.6
  -233.5     -123       14      0.6
  -233.5   -125.5       14      0.6
  -235.5   -125.5       14      0.6

    1 33
    -175    -37.5      -16        1
    -176    -37.5      -17        1
  -176.5    -38.5      -17        1
  -177.5    -37.5      -17        1
  -177.5    -39.5      -19        1
  -178.5    -40.5      -19        1
  -180.5      -44      -16        1
  -180.5      -46      -16        1
    -181      -47      -16      0.9
    -181    -49.5      -16      0.9
    -183    -51.5      -16      0.9
    -183      -54      -16      0.9
  -185.5      -56      -16      0.9
    -185    -58.5      -20      0.9
    -185      -60      -20      0.8
  -185.5    -62.5      -16      0.8
    -185    -64.5      -16      0.8
    -185      -66      -16      0.8
    -185    -68.5      -16      0.8
  -184.5      -70      -16      0.8
    -184    -71.5      -16      0.8
    -184    -73.5      -16      0.8
    -186      -74      -16      0.8
    -184      -74      -16      0.8
  -185.5      -75      -15      0.8
    -185      -76      -15      0.8
    -185      -78      -15      0.8
    -185    -79.5      -15      0.8
    -185      -82      -15      0.8
  -183.5    -82.5      -15      0.8
  -183.5      -83      -13      0.7
  -183.5      -84      -11      0.7
  -185.5      -85      -11      0.7

    1 14
  -161.5      -21      -25      3.2
    -163      -21      -26      2.4
    -165      -22      -26      2.4
    -165    -22.5      -26      2.4
    -166    -22.5      -26      1.8
  -168.5    -20.5      -25      1.8
  -169.5    -20.5      -25      1.5
    -170    -19.5      -26      1.3
  -171.5    -19.5      -26      1.1
    -172    -20.5      -27        1
  -173.5      -20      -27        1
    -175    -18.5      -27        1
    -176    -18.5      -27        1
    -176    -18.5      -27        1

    1 12
    -176    -18.5      -27        1
    -177      -20      -27      0.9
    -179      -19      -27      0.9
  -182.5      -19      -27      0.9
    -184      -19      -27      0.9
    -184      -19      -27      0.9
  -184.5    -17.5      -29      0.9
    -185      -19      -29      0.9
    -187      -19      -29      0.9
  -187.5    -17.5      -29      0.9
  -188.5    -17.5      -29      0.9
    -189    -18.5      -29      0.9

    1 20
    -189    -18.5      -29      0.9
  -189.5    -16.5      -30      0.9
  -189.5      -15      -32      0.9
  -191.5    -14.5      -32      0.9
  -192.5    -14.5      -32      0.9
  -194.5      -13      -32      0.9
    -193    -13.5      -32      0.9
  -194.5    -13.5      -32      0.9
    -194    -11.5      -32      0.9
  -195.5      -11      -32      0.9
  -195.5       -9      -33      0.9
  -195.5       -8      -33      0.9
    -197       -8      -33      0.9
  -197.5       -7      -33      0.9
    -200       -7      -34      0.8
    -200     -5.5      -34      0.8
    -200     -5.5      -34      0.8
  -201.5       -5      -34      0.8
    -203     -4.5      -34      0.8
    -203       -4      -34      0.8

    1 13
    -203       -4      -34      0.8
    -203     -4.5      -34      0.7
    -204     -4.5      -34      0.7
  -205.5     -4.5      -34      0.7
  -204.5       -7      -37      0.7
  -202.5       -7      -37      0.7
    -204     -7.5      -37      0.7
    -206      -10      -37      0.7
    -208    -11.5      -38      0.7
    -210    -13.5      -38      0.7
  -210.5    -13.5      -38      0.5
  -210.5    -15.5      -38      0.5
  -210.5    -17.5      -38      0.5

    1 29
    -203       -4      -34      0.8
    -202       -4      -36      0.8
  -204.5     -3.5      -36      0.8
    -202     -1.5      -36      0.8
  -203.5       -3      -36      0.8
  -203.5     -1.5      -38      0.8
  -204.5       -2      -38      0.8
  -204.5     -0.5      -38      0.8
    -205     -2.5      -37      0.8
    -207     -2.5      -34      0.8
    -207        0      -34      0.8
    -207      0.5      -34      0.8
  -205.5      0.5      -34      0.8
  -207.5      0.5      -34      0.8
  -207.5        2      -34      0.8
  -209.5        1      -34      0.8
  -209.5      2.5      -35      0.8
  -209.5        1      -35      0.8
  -209.5      2.5      -35      0.8
  -211.5        3      -35      0.8
    -211        5      -36      0.8
    -211        5      -37      0.8
    -211        7      -38      0.8
  -213.5        5      -37      0.8
  -215.5        8      -37      0.8
  -215.5        9    -41.5      0.8
    -215     10.5    -41.5      0.8
    -217       12    -41.5      0.8
  -216.5       12    -42.5      0.8

    1 19
  -216.5       12    -42.5      0.8
  -218.5     13.5    -41.5      0.7
  -220.5     13.5      -40      0.7
    -223     15.5      -40      0.7
  -224.5       16      -39      0.7
    -224       18    -40.5      0.6
  -224.5       20    -40.5      0.6
    -227       21    -40.5      0.6
  -225.5       22    -40.5      0.6
    -227     22.5    -40.5      0.6
  -224.5       24    -40.5      0.6
  -226.5     24.5    -40.5      0.6
  -228.5       28      -40      0.6
    -228       32      -39      0.6
  -228.5       34      -39      0.6
    -231     37.5      -39      0.6
    -231     38.5      -40      0.5
    -232       40    -40.5      0.5
    -232     41.5      -40      0.5

    1 2
  -216.5       12    -42.5      0.8
    -232     41.5    -40.5      0.5

    1 33
    -189    -18.5      -29      0.9
  -189.5    -18.5      -33      0.8
  -191.5    -17.5      -34      0.8
    -193    -17.5      -35      0.8
    -193    -15.5      -32      0.8
  -193.5      -16      -32      0.8
    -196      -15      -32      0.8
  -197.5      -15      -32      0.8
  -198.5      -15      -32      0.8
    -199    -13.5      -32      0.8
  -199.5      -13      -30      0.8
    -201      -13      -30      0.8
    -203    -12.5      -30      0.8
  -204.5      -12      -30      0.8
  -206.5      -12      -30      0.8
    -210      -12      -30      0.8
  -209.5      -11      -32      0.8
    -211      -11      -32      0.8
  -213.5    -10.5      -29      0.8
  -213.5    -10.5      -34      0.8
  -216.5      -10      -34      0.8
  -218.5      -10      -35      0.8
  -219.5      -11      -35      0.8
  -219.5      -11      -36      0.8
    -220      -11      -36      0.8
  -222.5      -11      -33      0.8
  -226.5      -12      -33      0.8
    -229      -12      -32      0.8
  -231.5    -10.5      -31      0.7
  -234.5    -10.5      -36      0.7
    -239       -9      -35      0.7
  -244.5     -7.5      -34      0.7
  -243.5     -7.5      -34      0.7

    1 9
  -243.5     -7.5      -34      0.7
  -245.5       -9      -33      0.5
  -248.5     -7.5      -33      0.5
    -251       -9      -32      0.5
  -252.5    -10.5      -34      0.5
    -253      -13      -34      0.5
    -254    -15.5      -34      0.5
  -256.5    -16.5      -33      0.5
  -258.5    -16.5      -33      0.5

    1 5
  -243.5     -7.5      -34      0.7
  -245.5       -6      -35      0.7
    -248       -5      -35      0.7
  -248.5       -5      -37      0.9
    -248       -4      -37      1.2

    1 10
    -248       -4      -37      1.2
    -248       -2      -36      0.6
  -247.5        1      -35      0.6
    -247        4      -35      0.6
    -247      6.5      -35      0.6
  -248.5      8.5      -35      0.6
    -248       10      -35      0.5
  -248.5       12      -35      0.5
    -249       14      -34      0.5
    -252       16      -32      0.5

    1 25
    -248       -4      -37      1.2
  -249.5     -4.5      -36      0.8
  -251.5     -4.5      -35      0.7
  -254.5       -3      -36      0.7
  -257.5       -3      -36      0.7
  -259.5     -1.5      -35      0.7
  -259.5       -2      -35      0.7
    -261     -0.5      -36      0.7
  -263.5        0      -37      0.7
    -266        0      -38      0.7
    -269        0      -38      0.7
  -270.5        0      -38      0.7
  -270.5        2      -38      0.7
    -273      0.5      -38      0.7
    -273      2.5      -38      0.7
    -276      4.5      -39      0.7
    -280      5.5      -39      0.7
    -283        7      -36      0.5
    -286      5.5      -36      0.5
    -289        7      -35      0.5
  -291.5        7      -36      0.5
  -297.5        9      -35      0.5
    -300        9      -35      0.5
    -300     10.5      -35      0.5
    -302     11.5      -35      0.5

    1 33
    -176    -18.5      -27        1
  -176.5    -19.5      -34        1
  -176.5    -20.5      -34        1
    -179    -20.5      -34        1
    -180      -21      -33        1
    -182    -21.5      -31        1
    -182      -21      -31        1
    -184    -21.5      -31        1
  -183.5    -21.5      -33      0.9
    -185    -22.5      -34      0.9
    -187    -23.5      -35      0.9
    -188      -23      -36      0.9
    -188      -24      -36      0.9
  -189.5      -24      -34      0.9
  -191.5    -25.5      -34      0.9
    -194    -25.5      -34      0.9
  -194.5      -27      -34      0.9
    -194      -25      -34      0.9
  -195.5    -26.5      -33      0.9
    -195    -25.5      -34      0.9
    -196    -26.5      -34      0.8
    -197    -27.5      -34      0.8
    -197      -28      -34      0.8
  -197.5      -29      -34      0.8
    -199      -28      -34      0.8
    -199      -29      -34      0.8
    -199    -29.5      -34      0.8
    -200    -29.5      -38      0.8
  -201.5      -30      -38      0.8
  -203.5      -31      -38      0.8
    -204    -31.5      -39      0.8
  -204.5      -33      -39      0.8
  -203.5    -32.5      -39      0.8

    1 61
  -203.5    -32.5      -39      0.8
    -206    -32.5      -39      0.8
  -206.5    -34.5      -40      0.8
    -204      -36      -40      0.8
    -207      -34      -40      0.8
  -206.5      -36      -40      0.8
    -208    -36.5      -40      0.8
    -208    -37.5      -39      0.8
    -211    -38.5    -40.5      0.8
    -212    -38.5    -40.5      0.8
    -214      -40    -40.5      0.8
  -213.5    -41.5      -39      0.8
  -213.5    -42.5    -43.5      0.8
    -213    -44.5    -42.5      0.8
    -213    -45.5    -41.5      0.8
  -214.5    -45.5      -46      0.8
  -216.5      -47      -46      0.8
    -218    -47.5      -50      0.8
  -219.5    -49.5      -50      0.8
    -221      -50      -50      0.8
    -223      -51      -47      0.8
  -224.5    -50.5      -47      0.8
  -224.5    -52.5      -47      0.8
  -224.5    -52.5      -50      0.8
  -224.5    -53.5      -50      0.8
    -225    -54.5      -50      0.7
    -227    -54.5      -50      0.7
    -227      -56      -52      0.7
    -229      -57      -52      0.7
    -230      -58      -53      0.7
  -232.5      -60      -53      0.7
  -234.5      -62      -57      0.7
  -234.5      -63      -57      0.7
    -236    -61.5      -57      0.7
    -237      -62      -57      0.7
    -237      -64      -57      0.7
    -240    -63.5      -59      0.7
    -240      -65      -60      0.7
  -242.5      -67      -60      0.7
  -242.5    -65.5      -60      0.7
  -242.5    -67.5      -60      0.7
    -244    -67.5      -60      0.7
    -244    -68.5      -60      0.7
    -247    -68.5      -63      0.7
  -248.5      -69      -67      0.9
  -249.5    -69.5      -67      0.9
    -250      -70      -69      0.8
  -250.5      -71      -70      0.8
  -252.5      -73      -70      0.8
  -252.5    -74.5      -70      0.8
  -254.5    -75.5      -70      0.8
  -254.5      -77      -70      0.8
  -252.5      -78      -71      0.8
    -253      -80      -72      0.7
  -253.5      -82      -74      0.7
  -254.5      -84      -75      0.7
    -256      -85      -76      0.7
    -253      -87      -77      0.6
    -256      -89      -77      0.6
  -254.5    -89.5      -77      0.6
  -254.5      -91      -77      0.6

    1 23
  -203.5    -32.5      -39      0.8
  -206.5      -32      -36      0.7
    -209      -34      -39      0.7
  -211.5    -33.5      -39      0.7
    -214      -34      -40      0.7
    -216      -34      -40      0.7
  -218.5    -34.5      -38      0.7
  -220.5      -35      -38      0.7
    -222      -36      -38      0.7
    -222    -35.5      -38      0.7
    -224      -35      -38      0.7
    -224      -36      -38      0.7
    -227    -35.5      -39      0.7
    -228    -37.5      -37      0.7
  -228.5    -34.5      -36      0.7
    -230    -36.5      -36      0.7
  -232.5      -36      -35      0.7
    -234      -36      -35      0.7
  -233.5    -36.5      -35      0.7
  -233.5    -36.5      -35      0.7
  -235.5    -35.5      -35      0.7
  -236.5    -35.5      -35      0.7
    -238      -37      -36      0.7

    1 28
    -238      -37      -36      0.7
    -241      -38      -36      0.7
    -244      -39      -37      0.7
    -249      -40      -37      0.7
    -251      -41      -35      0.7
  -251.5    -42.5      -35      0.8
    -254    -43.5      -34      0.8
  -255.5      -45      -33      0.8
  -256.5      -43      -32      0.8
    -257    -43.5      -32      0.8
    -258    -45.5      -32      0.8
  -260.5      -46      -32      0.8
  -262.5      -48      -32      0.8
    -265    -47.5      -31      0.8
  -265.5    -48.5      -33      0.8
    -271    -50.5      -33      0.7
    -273    -50.5      -33      0.7
  -277.5    -51.5      -31      0.6
  -280.5      -53      -31      0.6
    -283    -52.5      -31      0.6
    -286    -53.5      -31      0.6
  -287.5    -51.5      -31      0.6
    -291      -54      -31      0.6
  -293.5    -54.5      -31      0.6
  -296.5      -56      -28      0.6
    -300      -57      -27      0.6
    -303      -58      -27      0.6
    -305      -60      -26      0.6

    1 25
    -238      -37      -36      0.7
    -238    -36.5      -37      0.7
  -240.5    -36.5      -37      0.7
    -243      -35      -37      0.7
    -244    -36.5      -37      0.7
    -247      -34      -37      0.7
  -250.5    -34.5      -34      0.7
    -254      -34      -34      0.7
    -264      -40      -32      0.7
  -268.5    -41.5      -32      0.7
    -273      -44      -32      0.7
    -276    -45.5      -33      0.7
    -279    -46.5      -33      0.7
    -282    -47.5      -33      0.7
  -286.5    -47.5      -34      0.7
  -288.5      -48      -30      0.6
    -292      -48      -27      0.6
    -294    -48.5      -28      0.6
  -295.5    -49.5      -28      0.6
    -300    -49.5      -29      0.6
  -301.5      -50      -29      0.6
  -304.5      -50      -25      0.6
    -307    -51.5      -29      0.6
    -310      -51      -29      0.6
  -311.5      -51      -28      0.6

    1 23
    -157      -27    -40.5      1.6
  -156.5    -28.5    -40.5      1.2
    -157    -29.5      -39      0.9
    -156      -30      -39      0.9
    -156    -31.5      -39      0.9
  -155.5    -31.5      -39      0.9
  -154.5      -32      -39      0.9
    -154      -34      -38      0.9
    -154    -34.5      -38      0.9
  -153.5    -37.5      -40      0.9
  -153.5    -38.5      -40      0.9
    -154      -40    -41.5      0.9
    -154      -41    -40.5      0.9
  -152.5      -43    -40.5      0.9
    -152    -44.5    -41.5      0.9
    -152      -46    -44.5      0.9
    -150      -47    -44.5      0.9
    -149    -48.5    -44.5      0.9
    -149      -50    -44.5      0.9
    -148      -51      -46      0.9
    -146      -55      -46      0.9
  -145.5      -58      -46      0.9
    -146      -58      -46      0.9

    1 40
    -146      -58      -46      0.9
    -148      -59      -46      0.8
    -149      -60      -46      0.8
  -147.5      -61      -46      0.8
  -148.5    -62.5      -46      0.8
    -150    -61.5      -46      0.8
    -150      -63      -48      0.8
    -151      -61      -48      0.8
  -151.5      -64      -51      0.8
    -151      -65      -51      0.8
  -152.5      -63      -51      0.8
  -152.5    -63.5      -51      0.8
  -153.5    -63.5      -51      0.8
    -154    -64.5      -51      0.8
    -157    -64.5      -51      0.8
  -158.5      -66      -51      0.8
  -158.5    -67.5      -55      0.8
    -159      -69      -55      0.8
  -160.5    -68.5      -55      0.8
    -160    -66.5      -55      0.8
  -160.5    -67.5      -57      0.8
    -162      -68      -62      0.8
  -162.5      -70      -62      0.8
  -162.5    -69.5      -77      0.8
    -163    -70.5      -79      0.8
    -163      -71      -79      0.8
  -163.5    -71.5      -81      0.8
  -165.5    -71.5      -82      0.8
    -166    -71.5      -82      0.8
    -168    -71.5      -83      0.8
    -167    -70.5      -82      0.8
    -169    -70.5      -84      0.8
    -169    -72.5      -84      0.8
    -170    -73.5      -84      0.7
  -171.5      -72      -84      0.7
  -173.5    -73.5      -84      0.7
  -174.5    -74.5      -85      0.7
  -177.5    -76.5      -86      0.7
  -177.5      -78      -88      0.7
    -179      -78      -89      0.7

    1 31
    -146      -58      -46      0.9
    -145    -59.5      -52      0.9
  -143.5    -59.5      -49      0.9
    -144      -61      -49      0.9
    -142      -61      -49      0.9
  -143.5      -63      -49      0.9
    -142      -64      -49      0.9
    -141    -66.5      -54      0.8
    -140    -67.5      -54      0.8
  -138.5      -67      -54      0.8
    -138      -69      -56      0.8
  -136.5    -69.5      -56      0.8
    -136      -71      -56      0.8
  -135.5    -72.5      -59      0.8
    -134    -73.5      -67      0.8
  -135.5      -75      -68      0.7
  -135.5    -75.5      -68      0.7
  -134.5    -76.5      -72      0.7
  -134.5    -77.5      -73      0.7
  -134.5    -79.5      -73      0.7
  -134.5    -80.5      -75      0.7
  -134.5    -81.5      -76      0.7
  -134.5      -83      -78      0.7
  -134.5      -85      -78      0.7
  -134.5    -85.5      -78      0.7
  -133.5    -86.5      -78      0.6
  -133.5      -88      -78      0.6
  -136.5    -89.5      -80      0.6
  -136.5      -91      -80      0.6
  -138.5    -90.5      -80      0.6
  -138.5    -92.5      -80      0.5

    1 8
  -153.5      -27    -44.5      1.1
    -151      -28    -44.5      1.1
    -151      -29      -46      0.9
  -150.5    -27.5      -46      0.9
  -150.5      -29      -46      0.9
  -148.5      -29      -46      0.9
  -148.5      -31      -46      0.9
    -148    -30.5      -47      0.9

    1 53
    -148    -30.5      -47      0.9
    -148      -32      -47      0.9
    -148      -32      -47      0.9
    -148      -32      -46      0.9
  -146.5      -32      -46      0.9
  -148.5    -33.5      -46      0.9
    -146    -34.5      -47      0.9
  -144.5      -36      -47      0.9
    -144    -37.5      -49      0.9
  -143.5      -39      -49      0.9
  -143.5    -39.5      -49      0.9
  -143.5      -41      -49      0.9
    -144    -42.5      -52      0.9
    -143    -43.5      -52      0.9
    -143    -45.5      -52      0.9
  -143.5    -47.5      -52      0.9
    -144    -49.5      -52      0.9
    -146      -51      -52      0.9
  -145.5    -52.5      -52      0.9
    -146      -54      -54      0.9
    -147      -55      -54      0.9
  -147.5    -57.5      -54      0.9
    -149      -60      -54      0.9
  -150.5      -63      -54      0.9
    -152    -64.5      -54      0.9
  -152.5      -65      -54      0.9
    -154      -67      -54      0.9
  -155.5    -68.5      -58      0.9
  -155.5    -70.5      -58      0.7
  -155.5      -73      -62      0.7
    -157      -76      -66      0.7
    -156    -75.5      -74      0.7
    -156      -78      -76      0.8
  -157.5      -78      -74      0.8
  -157.5      -79      -75      0.8
  -158.5      -81      -77      0.8
  -158.5    -82.5      -79      0.8
  -158.5    -84.5      -80      0.7
  -158.5      -86      -80      0.7
  -160.5      -87      -80      0.7
  -157.5      -88      -81      0.7
  -159.5      -88      -81      0.7
  -159.5      -90      -81      0.7
    -158      -90      -81      0.7
    -158      -91      -81      0.7
    -157      -91      -80      0.7
    -157    -89.5      -80      0.7
    -157      -92      -81      0.6
    -157    -94.5      -83      0.6
    -157    -95.5      -84      0.6
  -156.5    -96.5      -87      0.6
    -156      -99      -88      0.6
    -155   -100.5      -88      0.6

    1 17
    -148    -30.5      -47      0.9
    -148      -29      -47      0.8
  -146.5      -29      -47      0.8
    -145      -30      -47      0.8
    -143    -32.5      -47      0.8
  -143.5      -34      -47      0.8
    -143    -35.5      -51      0.8
    -142    -35.5      -50      0.7
  -141.5    -33.5      -51      0.7
  -141.5    -33.5      -50      0.7
  -140.5    -33.5      -51      0.7
  -140.5      -33      -51      0.7
    -140      -33      -52      0.7
  -139.5    -35.5      -52      0.7
  -138.5    -34.5      -52      0.7
  -138.5      -35      -52      0.7
  -138.5      -35      -56      0.7

    1 32
  -138.5      -35      -56      0.7
    -135    -37.5      -57      0.7
    -135      -39      -57      0.7
  -135.5    -41.5      -57      0.7
  -132.5      -40      -56      0.7
    -132      -41      -59      0.7
    -132      -41      -62      0.7
    -132      -41      -69      0.8
    -130    -42.5      -70      0.8
    -130      -44      -73      0.8
  -130.5      -45      -73      0.8
  -129.5      -46      -73      0.7
    -129    -46.5      -73      0.7
    -129      -49      -75      0.7
    -129    -50.5      -75      0.7
    -130    -51.5      -76      0.7
  -128.5    -52.5      -76      0.7
  -128.5      -53      -79      0.7
  -128.5      -55      -78      0.7
    -130    -56.5      -77      0.7
  -128.5    -57.5      -78      0.7
  -128.5      -59      -78      0.7
    -127      -61      -79      0.7
  -124.5      -63      -80      0.7
  -124.5    -66.5      -80      0.7
    -122      -66      -82      0.7
    -122      -68      -82      0.7
    -119      -68      -82      0.7
    -119    -70.5      -82      0.7
  -115.5    -70.5      -81      0.5
    -113      -72      -81      0.5
  -110.5      -73      -80      0.5

    1 32
  -138.5      -35      -56      0.7
  -138.5    -33.5      -55      0.7
  -137.5    -35.5      -55      0.7
  -137.5    -35.5      -54      0.7
  -135.5      -37      -54      0.7
  -134.5      -37      -56      0.7
  -133.5      -37      -55      0.7
    -132    -36.5      -56      0.6
  -133.5      -38      -56      0.6
    -131    -39.5      -52      0.6
    -131    -39.5      -58      0.8
    -129      -40      -62      0.8
    -129      -42      -62      0.8
    -127      -42      -62      0.8
    -127    -43.5      -62      0.8
    -126      -44      -62      0.8
  -124.5      -43      -63      0.8
  -122.5      -46      -66      0.8
    -120      -46      -67      0.8
    -119      -47      -67      0.8
  -117.5      -47      -69      0.8
    -115      -49      -70      0.8
  -114.5    -48.5      -71      0.6
  -114.5      -50      -74      0.6
  -115.5    -50.5      -75      0.6
    -113    -51.5      -75      0.6
  -112.5    -49.5      -76      0.6
  -111.5    -49.5      -76      0.6
  -108.5    -49.5      -77      0.6
    -105      -49      -77      0.6
    -104      -49      -79      0.6
    -104      -51      -79      0.6

    1 11
    -147      -25      -33      4.5
    -146      -26      -36      4.1
    -145    -27.5      -36      3.2
  -144.5      -28      -33      2.2
    -146      -28      -33      1.5
  -143.5    -28.5      -33      1.5
    -143      -29      -34      1.5
  -143.5    -29.5      -34      1.7
    -140      -30      -33      1.7
  -142.5    -31.5      -33      1.3
  -141.5      -32      -34      1.3

    1 13
  -141.5      -32      -34      1.3
  -141.5    -33.5      -33      1.2
    -140      -35      -36      0.9
  -139.5      -36      -36      0.9
  -139.5    -36.5      -35      0.9
    -139    -37.5      -35      0.9
    -139    -38.5      -35      0.9
  -140.5      -40      -35      0.9
    -140      -42      -35      0.9
  -138.5      -43      -35      0.9
  -138.5    -43.5      -35      0.9
  -138.5      -45      -35      0.9
  -138.5      -45      -35      0.9

    1 19
  -138.5      -45      -35      0.9
  -139.5      -47      -37      0.7
    -140    -48.5      -37      0.7
    -140      -51      -37      0.7
    -140    -52.5      -38      0.8
    -140    -52.5      -38      0.8
    -140      -54      -38      0.8
    -141    -55.5      -37      0.8
    -139      -57      -36      0.8
    -139      -58      -36      0.8
  -141.5      -59      -35      0.8
    -140      -62      -36      0.8
    -140      -64      -36      0.8
    -140      -66      -35      0.8
    -142      -66      -35      0.8
    -140    -66.5      -35      0.8
    -140    -68.5      -38      0.7
    -140      -70      -38      0.7
    -140    -70.5      -38      0.7

    1 10
    -140    -70.5      -38      0.7
  -141.5      -71      -38      0.7
  -143.5      -71      -38      0.7
    -143    -72.5      -40      0.7
    -143      -74      -40      0.7
  -144.5      -74      -40      0.7
  -147.5      -77      -40      0.7
  -149.5    -77.5      -40      0.7
  -151.5    -77.5    -40.5      0.7
    -153      -77    -40.5      0.7

    1 4
    -140    -70.5      -38      0.7
    -140      -72    -40.5      0.8
    -140      -73    -40.5      0.8
  -138.5      -73    -40.5      0.8

    1 11
  -138.5      -73    -40.5      0.8
    -138      -73    -41.5      0.7
  -135.5      -74    -42.5      0.7
    -136    -76.5    -42.5      0.7
  -137.5      -80    -40.5      0.7
  -133.5      -80    -40.5      0.7
    -135      -81    -40.5      0.7
    -135    -82.5    -40.5      0.7
  -135.5    -83.5    -40.5      0.7
  -136.5      -85    -40.5      0.7
  -136.5    -86.5      -37      0.7

    1 47
  -138.5      -73    -40.5      0.8
    -140    -73.5      -36      0.8
  -140.5      -75      -36      0.8
  -139.5    -76.5      -35      0.8
  -139.5    -76.5      -34      0.8
  -137.5    -78.5      -34      0.8
  -139.5      -78      -34      0.8
  -139.5      -79      -37      0.8
    -137      -81      -35      0.8
  -136.5    -82.5      -35      0.8
    -137      -84      -35      0.8
    -135      -84      -35      0.8
    -135      -85      -34      0.8
    -135      -86      -35      0.8
    -135    -88.5      -35      0.8
  -134.5      -89      -35      0.8
    -136      -92      -35      0.8
    -136    -92.5      -34      0.8
  -134.5      -93      -35      0.8
  -134.5      -95      -36      0.7
    -133    -96.5      -37      0.7
    -133      -99      -39      0.7
    -133   -101.5      -39      0.7
    -133   -102.5      -38      0.7
  -131.5   -103.5      -39      0.7
    -134     -104      -39      0.7
  -131.5     -106      -38      0.7
    -133     -108      -36      0.7
    -133   -109.5      -35      0.7
    -133     -111      -34      0.7
    -136   -112.5      -34      0.7
    -136     -113      -31      0.7
    -134     -117      -32      0.7
  -133.5   -118.5      -32      0.7
  -131.5     -123      -31      0.7
  -132.5     -128      -31      0.7
  -134.5   -133.5      -31      0.7
    -135     -138      -31      0.7
  -138.5   -139.5      -30      0.7
    -139   -142.5      -30      0.7
  -140.5     -146      -30      0.7
  -138.5     -146      -30      0.7
  -139.5   -149.5      -30      0.7
    -139     -153      -29      0.7
    -139   -156.5      -28      0.6
    -139   -157.5      -29      0.6
    -139     -160      -27      0.6

    1 30
  -138.5      -45      -35      0.9
  -138.5      -44      -36      0.9
  -136.5      -46      -36      0.9
  -136.5      -46      -36      0.9
  -136.5      -47      -36      0.9
    -136      -48      -36      0.8
    -135      -48      -36      0.8
  -134.5      -49      -36      0.8
    -134      -49      -36      0.8
    -133      -49      -35      0.8
    -132    -50.5      -36      0.8
    -132    -51.5      -36      0.8
    -132      -52      -38      0.8
    -129    -51.5      -38      0.8
  -127.5    -53.5      -38      0.8
  -125.5      -55      -37      0.8
    -124    -56.5      -37      0.8
    -124    -57.5      -40      0.8
  -121.5      -58      -40      0.8
    -120      -59    -41.5      0.8
  -120.5    -59.5    -41.5      0.8
    -119    -61.5    -41.5      0.8
  -118.5      -60    -41.5      0.8
  -117.5      -62    -41.5      0.8
  -116.5    -62.5      -40      0.8
  -116.5    -63.5      -40      0.8
  -114.5    -63.5      -40      0.8
    -112      -65      -40      0.8
  -111.5      -66      -40      0.8
  -111.5      -66      -37      0.8

    1 7
  -111.5      -66      -37      0.8
    -111      -66      -37      0.6
    -112    -69.5      -37      0.6
    -113    -70.5      -37      0.6
    -113    -72.5      -36      0.6
    -113    -74.5      -36      0.6
  -113.5      -76      -36      0.6

    1 36
  -111.5      -66      -37      0.8
    -109      -66    -42.5      0.8
    -111    -67.5    -42.5      0.8
  -110.5      -69    -40.5      0.8
  -107.5    -69.5    -40.5      0.8
  -106.5      -71    -40.5      0.8
  -106.5      -72    -40.5      0.8
  -106.5      -72    -43.5      0.8
    -105    -73.5    -43.5      0.8
    -104      -74    -43.5      0.8
    -103    -73.5    -43.5      0.8
    -103      -75    -43.5      0.8
    -101    -75.5      -47      0.8
  -101.5      -77      -47      0.8
   -98.5      -79    -44.5      0.8
   -95.5    -81.5    -44.5      0.7
   -95.5    -82.5    -44.5      0.7
     -95    -82.5    -44.5      0.7
   -95.5    -83.5    -44.5      0.7
   -93.5      -86    -44.5      0.7
   -92.5      -87    -44.5      0.7
   -92.5    -89.5      -50      0.7
   -92.5      -91      -48      0.7
     -94      -92      -48      0.7
   -93.5      -93      -52      0.7
     -89    -95.5      -51      0.7
   -86.5      -98      -50      0.7
     -86      -98      -50      0.7
     -86     -100      -50      0.7
     -84     -103      -49      0.7
   -82.5   -103.5      -49      0.7
   -80.5     -104      -53      0.7
     -78     -108      -53      0.7
   -75.5   -109.5      -53      0.7
   -75.5   -110.5      -56      0.7
   -74.5   -110.5      -56      0.7

    1 8
   -74.5   -110.5      -56      0.7
     -75   -112.5      -56      0.5
   -75.5   -115.5      -56      0.5
     -75     -119      -56      0.5
     -77     -119      -56      0.5
     -77     -121      -53      0.5
     -75     -121      -53      0.5
   -77.5     -124      -53      0.5

    1 26
   -74.5   -110.5      -56      0.7
   -73.5     -110      -56      0.7
     -71     -112      -56      0.7
     -71   -114.5      -56      0.7
   -70.5   -114.5      -56      0.7
     -70     -115      -56      0.7
   -68.5     -115      -56      0.7
   -68.5     -118      -56      0.7
     -66     -120      -57      0.6
     -63   -121.5      -57      0.6
     -62     -121      -57      0.6
   -59.5   -126.5      -57      0.6
   -59.5     -128      -55      0.6
     -57   -128.5      -55      0.6
     -54   -132.5      -55      0.6
   -52.5   -132.5      -55      0.6
   -53.5   -133.5      -55      0.6
   -53.5   -134.5      -55      0.6
     -52   -133.5      -55      0.6
     -52     -135      -55      0.6
   -48.5   -135.5      -55      0.6
     -48     -140      -55      0.6
     -44     -140      -55      0.6
     -41     -144      -55      0.6
     -38   -146.5      -60      0.6
   -36.5     -150      -60      0.6

    1 6
  -141.5      -32      -34      1.3
  -139.5      -32      -35      1.1
    -140    -31.5      -35      1.1
    -140      -30      -35      1.1
    -138      -32      -35      1.1
  -136.5    -31.5      -35      1.1

    1 10
  -136.5    -31.5      -35      1.1
    -137      -33      -38        1
  -135.5      -33      -38        1
    -136    -34.5      -38        1
    -136      -36      -37        1
    -136      -38      -37        1
  -133.5      -38      -37        1
  -130.5    -37.5      -37        1
  -130.5    -38.5      -37        1
    -131    -38.5      -40        1

    1 20
    -131    -38.5      -40        1
    -130    -40.5      -39      0.8
  -127.5      -42      -39      0.8
  -125.5    -41.5      -39      0.8
  -125.5    -43.5      -39      0.8
  -123.5      -41      -39      0.8
  -123.5    -42.5    -40.5      0.8
    -122    -44.5    -40.5      0.8
    -122    -44.5    -42.5      0.8
  -120.5      -44    -42.5      0.8
  -120.5    -45.5    -42.5      0.8
  -118.5    -45.5    -42.5      0.8
    -118      -47    -42.5      0.8
    -118      -48    -40.5      0.8
  -116.5      -46    -40.5      0.8
    -117      -48    -40.5      0.8
  -115.5      -48    -40.5      0.8
    -114    -50.5    -40.5      0.8
    -113    -48.5      -40      0.8
    -111    -48.5      -40      0.8

    1 55
    -111    -48.5      -40      0.8
    -111      -49      -40      0.8
  -107.5    -49.5      -40      0.8
    -104    -49.5      -40      0.8
    -101    -49.5      -40      0.8
   -98.5    -49.5    -42.5      0.8
     -97    -49.5    -42.5      0.8
   -94.5      -50    -42.5      0.8
     -94    -49.5    -42.5      0.8
     -92      -49    -42.5      0.8
   -91.5    -49.5    -42.5      0.8
     -90      -49    -42.5      0.8
   -88.5      -50    -42.5      0.8
     -88      -49    -42.5      0.8
     -87      -50    -42.5      0.8
     -85      -49    -42.5      0.8
     -83    -49.5    -42.5      0.8
   -81.5    -49.5    -42.5      0.8
   -79.5      -50    -43.5      0.8
   -78.5      -49    -43.5      0.8
   -78.5    -51.5    -43.5      0.8
     -75      -51    -40.5      0.8
     -75      -49    -40.5      0.8
     -75    -50.5    -40.5      0.8
   -71.5      -51    -40.5      0.8
   -68.5      -51    -40.5      0.8
     -67      -51    -40.5      0.8
     -64    -52.5      -40      0.8
     -65      -54      -40      0.8
   -63.5    -53.5      -40      0.8
   -63.5      -51      -40      0.8
   -65.5    -52.5      -40      0.8
   -63.5      -54    -41.5      0.8
   -60.5      -54    -41.5      0.8
     -57    -54.5    -43.5      0.8
   -53.5    -54.5    -43.5      0.8
   -53.5      -55      -46      0.7
     -50    -55.5      -46      0.7
     -50    -55.5      -46      0.6
   -47.5      -56      -46      0.6
   -44.5      -55      -46      0.6
     -47      -56      -46      0.6
     -42      -56      -46      0.6
   -43.5    -57.5      -46      0.6
   -38.5      -54      -46      0.6
     -39      -57      -46      0.6
     -36    -57.5    -43.5      0.6
   -34.5      -57    -43.5      0.6
   -34.5      -58    -43.5      0.6
   -31.5    -57.5    -43.5      0.6
     -28      -58    -43.5      0.6
     -27      -58    -43.5      0.6
     -22    -59.5    -43.5      0.6
     -18    -58.5    -43.5      0.6
   -17.5    -56.5      -46      0.6

    1 63
    -111    -48.5      -40      0.8
  -111.5    -49.5    -41.5      0.7
    -111      -51    -41.5      0.7
    -109    -52.5    -41.5      0.7
  -106.5      -53    -43.5      0.7
    -105    -54.5    -42.5      0.7
  -101.5    -54.5    -43.5      0.7
    -100      -56    -43.5      0.7
   -98.5      -56    -43.5      0.7
   -98.5      -55    -43.5      0.7
   -97.5    -56.5    -44.5      0.7
     -95    -56.5    -43.5      0.7
     -94    -57.5    -43.5      0.7
   -92.5      -58    -43.5      0.7
     -91    -57.5    -43.5      0.7
   -90.5      -58    -43.5      0.7
   -88.5      -59    -43.5      0.8
     -86      -61    -43.5      0.8
   -84.5    -60.5    -43.5      0.8
   -83.5    -60.5    -43.5      0.8
     -79      -64    -43.5      0.8
     -76      -64    -43.5      0.8
     -75      -65    -43.5      0.8
   -71.5      -65    -43.5      0.8
   -71.5    -65.5    -43.5      0.8
   -70.5    -64.5    -43.5      0.7
     -71      -65    -43.5      0.7
     -69      -66    -44.5      0.7
     -69    -64.5    -44.5      0.7
   -65.5    -65.5    -44.5      0.7
   -65.5    -65.5    -44.5      0.7
     -63      -67    -44.5      0.7
   -63.5      -66      -46      0.7
   -60.5      -67      -46      0.7
     -59    -66.5      -46      0.7
   -56.5    -68.5      -46      0.7
   -54.5    -69.5      -46      0.7
     -54    -67.5      -46      0.7
     -51    -69.5      -46      0.7
   -48.5      -72      -47      0.7
   -48.5      -74      -47      0.7
   -44.5      -76      -47      0.7
   -43.5    -79.5      -51      0.7
   -43.5      -80      -51      0.7
     -41      -80      -51      0.7
     -41      -82      -51      0.7
   -40.5      -82      -51      0.7
     -39    -83.5      -51      0.7
     -39      -85      -51      0.7
     -37    -86.5      -51      0.7
     -34      -86      -50      0.6
     -34    -88.5      -50      0.6
   -31.5      -90      -50      0.6
   -31.5    -91.5      -50      0.6
     -29      -92      -50      0.6
     -26      -94      -50      0.6
   -21.5    -95.5      -50      0.6
     -20    -97.5      -51      0.6
     -20   -100.5      -51      0.6
   -16.5     -100      -51      0.6
   -16.5   -102.5      -51      0.6
   -13.5   -104.5      -51      0.6
   -13.5     -106      -51      0.6

    1 9
    -131    -38.5      -40        1
  -132.5      -39    -41.5      0.9
  -130.5      -41    -41.5      0.9
  -130.5    -42.5    -41.5      0.9
  -128.5      -44    -44.5      0.9
    -130      -44      -49      0.9
  -128.5      -45      -49      0.9
  -129.5      -46      -49      0.9
  -129.5      -47      -49      0.9

    1 37
  -129.5      -47      -49      0.9
  -128.5      -47      -49      0.9
  -128.5      -45      -49      0.9
  -126.5      -47      -49      0.9
    -127      -49      -49      0.8
    -125      -47      -49      0.8
    -123    -47.5      -49      0.8
  -124.5      -49      -49      0.8
    -122    -50.5      -49      0.8
  -122.5    -50.5      -49      0.8
    -121      -52      -49      0.8
    -121    -53.5      -55      0.8
    -121    -53.5      -55      0.8
    -121      -56      -57      0.8
  -119.5    -53.5      -57      0.8
    -118    -55.5      -57      0.8
    -118    -54.5      -61      0.8
  -117.5    -54.5      -66      0.8
  -117.5      -56      -68      0.8
  -117.5      -57      -72      0.8
  -117.5    -58.5      -72      0.8
  -117.5    -56.5      -72      0.8
    -118    -58.5      -73      0.7
    -120    -59.5      -72      0.7
    -120    -60.5      -74      0.7
    -120      -62      -75      0.7
    -118    -62.5      -78      0.7
    -118    -64.5      -82      0.7
    -115    -67.5      -82      0.7
    -112    -70.5      -80      0.7
  -114.5    -71.5      -79      0.7
    -113    -72.5      -82      0.7
    -111    -72.5      -82      0.7
  -109.5    -74.5      -82      0.7
  -106.5      -74      -84      0.7
  -105.5    -73.5      -84      0.7
    -102    -73.5      -84      0.6

    1 31
  -129.5      -47      -49      0.9
    -130      -46      -51      0.8
  -130.5    -47.5      -51      0.8
  -132.5    -48.5      -51      0.8
  -130.5      -48      -52      0.8
  -130.5    -49.5      -49      0.8
    -128      -51      -49      0.8
  -130.5    -50.5      -49      0.8
  -130.5    -51.5      -49      0.8
  -133.5    -51.5      -49      0.8
  -135.5      -53      -49      0.8
  -137.5    -53.5      -49      0.8
    -140    -53.5      -49      0.8
    -141      -53      -49      0.8
  -141.5    -54.5      -49      0.8
  -142.5    -54.5      -49      0.8
  -143.5      -56      -49      0.8
  -145.5    -55.5      -48      0.8
  -145.5    -56.5      -52      0.8
    -146    -56.5      -52      0.8
    -146    -57.5      -51      0.8
    -148      -59      -56      0.8
  -148.5    -61.5      -56      0.8
    -150    -61.5      -56      0.8
    -151      -64      -62      0.8
  -152.5      -63      -62      0.8
  -154.5      -64      -63      0.7
    -157    -64.5      -63      0.7
  -159.5    -64.5      -63      0.7
    -157    -66.5      -64      0.7
  -157.5      -67      -60      0.7

    1 16
  -136.5    -31.5      -35      1.1
    -136    -30.5      -38      0.9
    -136    -30.5      -39      0.9
    -136    -28.5      -39      0.9
    -136    -29.5      -39      0.9
    -134    -29.5      -39      0.9
    -134    -28.5      -39      0.9
    -134    -27.5      -39      0.9
    -134    -27.5      -39      0.9
    -134      -28      -39      0.9
    -133      -28      -39      0.9
    -132      -27      -39      0.9
    -132      -26      -39      0.9
  -131.5      -25    -40.5      0.9
    -130      -27    -40.5      0.9
    -130    -26.5    -40.5      0.9

    1 66
    -130    -26.5    -40.5      0.9
    -130      -27    -44.5      0.9
  -127.5    -27.5    -43.5      0.8
  -129.5      -29    -43.5      0.8
  -129.5      -31      -48      0.8
    -130      -33      -48      0.8
  -129.5      -31      -48      0.8
    -128      -31      -48      0.8
    -128    -32.5      -48      0.8
  -128.5      -33      -48      0.8
  -126.5      -34      -49      0.8
  -126.5      -35      -49      0.8
    -126    -36.5      -51      0.8
  -125.5    -35.5      -51      0.8
  -126.5    -37.5      -51      0.8
    -125      -39      -51      0.8
  -125.5    -39.5      -53      0.8
    -126      -40      -53      0.8
  -125.5    -41.5      -52      0.8
  -125.5      -43      -54      0.8
  -125.5    -41.5      -54      0.8
  -124.5      -44      -54      0.8
    -123    -44.5      -57      0.8
    -123      -46      -57      0.8
    -123    -46.5      -57      0.8
  -120.5    -45.5      -57      0.8
    -121      -47      -59      0.7
    -121      -48      -59      0.7
  -121.5      -49      -59      0.7
    -120    -50.5      -62      0.7
    -120      -53      -62      0.7
    -119    -53.5      -62      0.7
  -119.5      -55      -62      0.7
  -119.5      -56      -64      0.7
  -119.5      -57      -63      0.7
  -117.5      -56      -63      0.7
    -117    -57.5      -63      0.7
    -115    -57.5      -63      0.7
    -114    -59.5      -66      0.7
  -114.5    -59.5      -67      0.7
  -114.5      -59      -71      0.7
  -114.5      -59      -78      0.8
  -114.5      -61      -81      0.8
  -114.5      -61      -84      0.8
    -112      -62      -83      0.8
  -112.5    -63.5      -84      0.8
  -111.5      -65      -84      0.8
  -109.5      -66      -85      0.8
    -108      -66      -85      0.8
  -105.5    -67.5      -84      0.7
  -103.5    -68.5      -85      0.7
  -102.5      -69      -86      0.7
    -100      -69      -87      0.7
     -97    -71.5      -89      0.7
     -94      -73      -92      0.7
   -91.5    -72.5      -94      0.7
   -89.5    -74.5      -94      0.7
     -88      -77      -95      0.7
     -88    -80.5      -95      0.7
     -86    -81.5      -95      0.6
     -86    -83.5      -96      0.6
     -86      -85      -97      0.6
     -85    -86.5      -97      0.6
   -84.5      -88      -98      0.5
   -84.5    -90.5      -98      0.5
   -84.5      -92      -98      0.5

    1 16
    -130    -26.5    -40.5      0.9
    -128    -24.5    -42.5      0.9
  -125.5    -24.5    -42.5      0.9
  -125.5    -23.5    -42.5      0.9
  -125.5    -22.5    -43.5      0.8
  -125.5      -21    -43.5      0.8
  -123.5      -21    -43.5      0.8
    -123      -21    -43.5      0.8
    -123      -21    -43.5      0.8
  -120.5      -20    -42.5      0.8
    -120    -19.5    -42.5      0.8
    -118    -19.5    -42.5      0.8
    -118    -19.5    -42.5      0.8
  -115.5      -20    -42.5      0.8
  -113.5    -18.5    -44.5      0.8
  -111.5      -18    -44.5      0.8

    1 24
  -111.5      -18    -44.5      0.8
  -109.5    -18.5      -46      0.8
  -107.5    -18.5    -44.5      0.8
  -105.5    -18.5    -44.5      0.8
  -105.5    -18.5    -44.5      0.8
  -104.5      -18    -44.5      0.8
    -103    -17.5    -44.5      0.8
  -103.5      -19    -44.5      0.8
    -102      -19    -44.5      0.8
  -101.5      -17    -44.5      0.8
  -101.5      -18    -44.5      0.8
    -100    -18.5    -44.5      0.8
     -99    -18.5    -44.5      0.8
   -97.5    -19.5      -46      0.8
   -95.5    -19.5      -46      0.8
     -95      -18      -46      0.8
     -93    -17.5      -46      0.8
     -91    -17.5      -49      0.7
   -88.5      -16      -49      0.7
   -87.5    -14.5      -47      0.7
     -84      -15      -47      0.7
     -84      -14      -46      0.7
   -81.5      -14      -46      0.7
   -80.5      -13      -50      0.7

    1 31
   -80.5      -13      -50      0.7
     -79    -13.5      -50      0.7
   -77.5    -13.5      -50      0.7
   -77.5    -13.5      -50      0.7
     -74      -13      -49      0.7
   -72.5    -13.5      -49      0.7
   -72.5      -12    -44.5      0.7
     -70      -12    -44.5      0.7
     -67    -10.5    -43.5      0.7
     -65      -11    -42.5      0.7
     -64     -9.5    -43.5      0.7
     -64       -9    -43.5      0.7
     -64       -9    -44.5      0.7
   -63.5       -9    -43.5      0.7
     -62     -7.5    -43.5      0.7
     -62     -7.5    -44.5      0.7
     -60     -7.5      -46      0.7
   -59.5     -7.5    -41.5      0.7
   -58.5     -8.5    -41.5      0.7
   -58.5     -8.5      -40      0.7
   -55.5     -7.5      -40      0.7
     -55       -7      -40      0.7
     -51     -7.5      -39      0.7
   -49.5       -5      -38      0.7
     -46       -3      -37      0.7
     -44       -2      -37      0.7
   -42.5       -1      -37      0.7
   -39.5        1      -37      0.7
     -39        3      -38      0.7
   -37.5        6      -35      0.6
     -35        6      -35      0.6

    1 37
   -80.5      -13      -50      0.7
   -80.5      -13      -52      0.8
   -80.5    -11.5      -52      0.8
   -77.5      -11      -52      0.8
   -75.5     -9.5      -53      0.8
     -73     -8.5      -53      0.8
   -70.5       -7      -53      0.8
   -69.5     -6.5      -52      0.8
   -69.5       -5      -52      0.8
     -66     -3.5      -52      0.8
     -65     -1.5      -52      0.8
   -63.5     -1.5      -52      0.8
   -63.5        0      -52      0.8
   -61.5        2      -52      0.7
     -59      3.5      -55      0.7
   -54.5      6.5      -55      0.7
   -51.5      5.5      -56      0.7
     -49        7      -56      0.7
   -45.5     10.5      -56      0.7
     -43     10.5      -57      0.7
   -38.5       12      -56      0.7
     -39       15      -56      0.7
   -36.5       15      -56      0.7
     -33     18.5      -60      0.6
   -30.5     21.5      -60      0.6
     -28       23      -60      0.6
     -25     25.5      -60      0.6
     -19     29.5      -60      0.6
     -15     31.5      -60      0.6
     -12     31.5      -61      0.6
    -7.5       33      -61      0.6
    -4.5       33      -60      0.6
    -0.5     32.5      -59      0.6
       2       31      -69      0.6
     2.5     29.5      -69      0.6
       4     30.5      -69      0.6
     4.5     29.5      -69      0.6

    1 9
  -111.5      -18    -44.5      0.8
    -112      -17    -44.5      0.8
  -106.5    -16.5    -44.5      0.8
  -102.5      -16    -44.5      0.8
  -102.5      -15    -43.5      0.8
   -99.5    -15.5    -43.5      0.7
     -97    -15.5    -43.5      0.7
     -95    -13.5    -43.5      0.7
   -94.5    -13.5    -44.5      0.7

    1 10
   -94.5    -13.5    -44.5      0.7
   -90.5    -13.5    -44.5      0.7
     -90      -13    -44.5      0.7
     -90      -14    -44.5      0.7
   -87.5      -13    -44.5      0.7
   -87.5    -14.5    -44.5      0.7
     -85    -13.5    -44.5      0.7
   -82.5    -13.5    -44.5      0.7
   -80.5    -13.5    -44.5      0.7
   -80.5    -13.5    -44.5      0.7

    1 8
   -94.5    -13.5    -44.5      0.7
   -94.5      -14      -47      0.7
   -91.5    -11.5      -47      0.7
   -89.5    -10.5      -47      0.7
   -87.5    -10.5      -47      0.7
     -85     -9.5      -47      0.7
     -83     -8.5      -47      0.7
   -81.5       -8      -47      0.7

    1 12
   -81.5       -8      -47      0.7
   -81.5       -9      -47      0.6
   -81.5     -9.5      -47      0.6
   -78.5      -10      -47      0.6
     -78      -11      -47      0.6
   -75.5      -11      -47      0.6
   -71.5     -9.5      -47      0.6
   -71.5    -13.5      -47      0.6
   -69.5    -11.5      -47      0.6
   -69.5      -13      -47      0.6
   -67.5    -12.5      -47      0.6
     -65      -13      -47      0.6

    1 20
   -81.5       -8      -47      0.7
     -82     -7.5    -43.5      0.7
     -78       -8    -43.5      0.7
     -77       -7    -43.5      0.7
     -73       -5    -43.5      0.7
     -70       -3    -43.5      0.7
     -67     -1.5      -40      0.7
     -63       -1      -40      0.7
   -62.5       -3      -40      0.7
   -60.5       -1      -40      0.7
     -60     -2.5      -40      0.7
     -58     -1.5      -40      0.6
     -58       -3      -40      0.6
   -56.5     -2.5      -40      0.6
   -55.5     -2.5      -40      0.6
   -55.5       -1      -40      0.6
     -54     -2.5      -40      0.6
     -53       -1      -40      0.6
     -50        0      -40      0.6
     -50        0      -40      0.6

    1 43
    -142      -23      -17      0.9
    -142      -23      -22      0.9
    -142    -21.5      -22      0.9
    -142    -21.5      -21      0.9
    -142    -21.5      -21      0.9
    -142      -22      -21      0.9
    -142    -22.5      -21      0.9
    -142    -23.5      -21      0.9
  -140.5      -23      -21      0.9
  -140.5      -23      -22      0.9
    -142      -22      -22      0.9
    -140      -22      -22      0.9
  -139.5    -22.5      -22      0.9
    -139    -23.5      -22      0.9
    -139      -25      -22      0.9
  -137.5    -25.5      -22      0.8
    -137      -26      -23      0.8
  -136.5      -26      -23      0.8
  -136.5    -27.5      -22      0.8
    -135    -27.5      -22      0.8
    -135    -26.5      -22      0.8
  -134.5      -28      -23      0.8
    -133      -28      -23      0.8
    -133      -29      -23      0.8
    -132    -27.5      -23      0.8
    -132    -28.5      -20      0.8
    -132    -29.5      -20      0.8
    -132    -30.5      -20      0.8
  -130.5    -30.5      -20      0.8
  -130.5    -30.5      -20      0.8
    -129    -29.5      -21      0.8
    -129    -31.5      -21      0.8
  -127.5    -31.5      -21      0.8
  -127.5    -32.5      -21      0.8
  -130.5    -32.5      -21      0.8
  -127.5    -31.5      -21      0.8
  -125.5      -31      -21      0.8
  -124.5    -30.5      -21      0.8
    -126    -30.5      -21      0.8
    -126      -32      -21      0.8
  -124.5      -33      -21      0.8
  -122.5    -33.5      -21      0.8
  -122.5      -34      -21      0.8

    1 7
  -122.5      -34      -21      0.8
  -122.5    -33.5      -21      0.8
  -120.5    -32.5      -22      0.8
    -119      -33      -22      0.8
    -118      -34      -22      0.8
    -118      -34      -22      0.8
  -116.5      -34      -23      0.9

    1 39
  -116.5      -34      -23      0.9
    -115      -33      -24      0.8
  -115.5      -32      -21      0.8
    -117    -30.5      -21      0.8
  -115.5    -30.5      -21      0.8
  -115.5      -30      -21      0.8
  -115.5    -28.5      -19      0.8
  -113.5    -28.5      -19      0.8
    -116    -26.5      -18      0.8
    -116      -26      -16      0.8
    -115      -26      -16      0.8
    -115      -25      -16      0.8
    -115      -24      -15      0.8
    -115    -22.5      -15      0.8
    -116    -21.5      -15      0.8
    -114      -21      -15      0.8
    -113    -20.5      -16      0.8
    -113      -19      -14      0.8
  -111.5      -19      -14      0.8
  -114.5    -17.5      -14      0.8
    -112    -17.5      -15      0.8
    -110    -15.5      -12      0.8
    -110      -14      -10      0.8
    -110      -12      -10      0.8
    -110    -11.5       -8      0.8
  -109.5    -11.5       -8      0.8
  -108.5      -11       -6      0.8
  -108.5     -9.5       -2      0.8
  -108.5     -7.5       -2      0.8
  -108.5     -6.5       -3      0.8
  -106.5       -6       -2      0.8
    -106       -6        0      0.8
  -104.5     -2.5        0      0.8
  -104.5     -4.5        0      0.8
  -102.5     -2.5        3      0.8
  -102.5     -1.5        4      0.8
  -100.5     -1.5       11      0.8
    -104      0.5       12      0.8
    -102        2       14      0.8

    1 40
  -116.5      -34      -23      0.9
  -116.5    -34.5      -23      0.8
    -113      -36      -24      0.8
    -111      -37      -21      0.8
  -108.5    -39.5      -19      0.8
    -105    -39.5      -16      0.8
  -102.5    -41.5      -16      0.8
    -101    -41.5      -17      0.8
   -97.5    -43.5      -17      0.8
   -93.5      -44      -18      0.8
     -92      -44      -18      0.8
   -87.5      -45      -17      0.8
   -82.5    -47.5      -17      0.8
     -78    -49.5      -17      0.8
   -76.5    -50.5      -17      0.8
   -71.5    -50.5      -15      0.8
     -68    -53.5      -15      0.8
   -64.5      -55      -12      0.8
   -58.5    -56.5      -13      0.8
   -53.5    -59.5      -13      0.8
   -48.5    -62.5      -11      0.8
     -47      -64      -13      0.8
   -44.5      -64       -9      0.8
   -40.5    -68.5       -8      0.8
   -37.5      -71       -8      0.8
     -35      -74      -13      0.7
   -33.5      -74       -8      0.7
   -31.5      -75       -8      0.7
     -29    -76.5       -7      0.7
     -27      -80       -7      0.7
   -26.5    -78.5       -7      0.7
     -24    -80.5       -7      0.7
   -21.5    -82.5       -6      0.6
   -19.5      -86       -6      0.6
     -19      -88       -6      0.6
     -16    -90.5       -5      0.6
   -12.5      -94       -4      0.6
   -10.5      -96       -4      0.6
   -10.5    -98.5       -4      0.6
   -10.5   -100.5       -5      0.6

    1 20
  -122.5      -34      -21      0.8
  -122.5    -35.5      -21      0.8
  -121.5      -37      -20      0.8
  -119.5      -38      -23      0.8
  -121.5      -39      -23      0.8
  -118.5      -39      -23      0.8
  -118.5      -40      -22      0.8
    -120      -40      -22      0.8
  -117.5    -40.5      -22      0.8
  -117.5    -42.5      -24      0.8
  -117.5    -44.5      -24      0.9
    -117    -44.5      -25      0.9
    -117      -46      -28      0.9
  -117.5    -47.5      -28      0.8
  -117.5    -48.5      -28      0.8
  -117.5      -47      -28      0.8
  -116.5    -49.5      -28      0.8
  -114.5    -48.5      -28      0.8
  -114.5      -51      -28      0.8
  -114.5    -51.5      -28      0.8

    1 39
  -114.5    -51.5      -28      0.8
  -114.5    -53.5      -32      0.8
    -115      -55      -32      0.8
  -115.5      -55      -32      0.8
  -114.5      -55      -28      0.8
    -114      -57      -28      0.8
    -116      -59      -28      0.8
  -113.5      -59      -28      0.8
  -113.5    -59.5      -28      0.8
    -114      -62      -28      0.8
    -113    -61.5      -28      0.8
    -113    -63.5      -28      0.8
  -110.5    -64.5      -28      0.8
  -111.5      -67      -28      0.8
    -109      -68      -28      0.8
  -111.5      -69      -28      0.8
    -111      -70      -28      0.8
    -111      -72      -28      0.8
    -110      -72      -28      0.8
  -110.5    -73.5      -26      0.8
    -109    -76.5      -26      0.8
    -109      -78      -26      0.8
  -108.5    -80.5      -26      0.8
  -105.5      -81      -26      0.8
  -107.5      -83      -29      0.8
    -108      -85      -29      0.8
    -107    -87.5      -27      0.7
  -104.5      -89      -27      0.7
    -105    -90.5      -27      0.7
  -107.5      -92      -27      0.7
    -105      -93      -27      0.7
    -105    -94.5      -27      0.7
    -105      -95      -27      0.7
    -106      -96      -27      0.7
    -106    -97.5      -27      0.7
    -106    -99.5      -27      0.7
    -106   -101.5      -27      0.7
  -107.5   -102.5      -28      0.6
  -107.5   -104.5      -28      0.6

    1 39
  -114.5    -51.5      -28      0.8
  -113.5      -51      -29      0.7
    -112    -52.5      -29      0.7
    -112    -51.5      -29      0.7
  -109.5      -53      -29      0.7
  -108.5      -52      -29      0.7
    -109      -56      -30      0.7
  -107.5      -56      -30      0.7
  -108.5      -58      -30      0.7
    -105      -58      -30      0.7
    -105      -58      -31      0.7
  -103.5      -58      -31      0.7
  -102.5      -58      -31      0.7
    -100      -60      -34      0.7
  -101.5      -61      -34      0.7
  -101.5      -62      -34      0.7
     -99      -60      -34      0.7
     -96    -64.5      -34      0.7
   -93.5      -67      -34      0.7
     -93    -68.5      -34      0.7
   -92.5    -68.5    -40.5      0.7
   -90.5    -69.5    -40.5      0.7
     -90    -69.5    -41.5      0.7
     -90    -68.5    -41.5      0.7
   -88.5    -69.5    -41.5      0.7
     -85    -70.5    -41.5      0.7
   -82.5      -72    -41.5      0.7
     -80      -72    -41.5      0.7
     -77      -72    -41.5      0.7
     -74    -71.5    -41.5      0.7
     -73    -71.5    -41.5      0.7
     -71      -72    -42.5      0.6
   -68.5      -72    -42.5      0.6
     -67      -72    -42.5      0.6
     -65    -72.5    -42.5      0.6
   -62.5      -72    -42.5      0.6
   -59.5    -72.5    -42.5      0.6
   -56.5      -73    -42.5      0.6
   -55.5    -73.5    -42.5      0.6

    1 19
  -143.5      -18      -37      2.9
  -142.5      -18      -37      2.7
    -142    -17.5      -37      2.2
    -141    -17.5      -37      2.2
    -141    -18.5      -37      1.8
  -141.5    -19.5      -37      1.8
  -140.5      -20      -37      1.6
    -139      -20      -36      1.6
    -136      -22      -36      1.6
  -134.5      -22      -36      1.6
    -134      -22      -36      1.6
    -132      -21      -36      1.4
    -132      -20      -36      1.1
    -130    -20.5      -36      1.1
    -130    -22.5      -36      1.1
  -128.5      -21      -36      1.1
    -128      -21      -36      1.1
    -128      -22      -40        1
    -128      -22      -40        1

    1 26
    -128      -22      -40        1
    -127    -21.5      -40        1
    -126      -20      -40        1
  -123.5      -20    -41.5        1
  -123.5    -18.5    -41.5        1
    -122    -17.5    -41.5        1
  -122.5    -19.5    -41.5        1
    -121      -19    -41.5        1
  -120.5      -20    -41.5        1
    -120    -17.5    -43.5        1
  -119.5      -17    -43.5        1
  -119.5      -17    -44.5        1
    -118      -17    -44.5      0.9
  -116.5    -17.5    -43.5      0.9
    -114      -18    -43.5      0.9
    -113    -16.5    -43.5      0.9
    -112    -14.5    -43.5      0.9
  -110.5    -14.5      -51      0.9
    -110      -15      -47      0.9
    -109    -13.5      -47      0.9
    -108      -14      -47      0.9
    -106      -13      -47      0.9
    -105      -13      -52      0.9
    -105    -13.5      -52      0.9
    -105    -13.5      -55      0.9
  -104.5    -14.5      -55      0.9

    1 36
  -104.5    -14.5      -55      0.9
    -106    -14.5      -55      0.9
  -104.5    -14.5      -55      0.9
  -104.5      -16      -55      0.9
    -104    -14.5      -55      0.9
    -104    -14.5      -58      0.9
    -102    -14.5      -58      0.9
    -102      -16      -58      0.9
    -102      -16      -58      0.9
    -102      -17      -61      0.8
    -102      -17      -62      0.8
  -102.5    -18.5      -63      0.8
    -102    -18.5      -63      0.8
  -102.5      -17      -64      0.8
  -103.5    -18.5      -64      0.8
  -103.5      -20      -65      0.8
  -103.5      -21      -70      0.8
  -103.5      -20      -73      0.8
  -103.5      -22      -73      0.8
  -103.5      -22      -80      0.8
  -103.5      -21      -81      0.8
    -102    -21.5      -82      0.8
    -102    -21.5      -85      0.8
    -102    -20.5      -86      0.8
  -102.5    -20.5      -85      0.8
    -101    -20.5      -85      0.8
    -101      -20      -87      0.8
    -100      -21      -89      0.8
   -98.5      -20      -89      0.7
   -98.5      -18      -89      0.7
     -97      -20      -89      0.7
     -97    -21.5      -89      0.7
     -95      -19      -89      0.7
     -95      -21      -89      0.7
     -94      -20      -89      0.7
   -92.5      -19      -92      0.7

    1 30
  -104.5    -14.5      -55      0.9
  -105.5    -14.5      -56      0.8
  -105.5      -13      -56      0.8
    -102      -11      -56      0.8
    -102    -10.5      -56      0.8
     -99     -9.5      -59      0.8
     -99    -10.5      -59      0.8
   -96.5    -10.5      -59      0.8
     -96      -11      -59      0.8
   -93.5     -9.5      -59      0.8
   -91.5     -8.5      -59      0.8
     -91     -7.5      -63      0.8
   -89.5     -7.5      -63      0.8
   -89.5     -7.5      -62      0.8
   -90.5     -5.5      -62      0.8
   -88.5     -6.5      -61      0.8
     -89     -5.5      -63      0.8
     -87       -6      -63      0.8
   -85.5     -5.5      -64      0.8
   -84.5       -4      -64      0.8
     -82       -4      -64      0.8
   -80.5       -3      -64      0.8
   -78.5     -3.5      -64      0.8
     -76     -3.5      -64      0.8
     -73     -3.5      -65      0.8
     -71       -2      -67      0.8
   -69.5        0      -67      0.8
     -69        1      -68      0.8
     -67      2.5      -68      0.8
   -64.5      3.5      -71      0.8

    1 9
    -128      -22      -40        1
    -123      -23      -40        1
  -120.5    -23.5    -40.5        1
    -119      -23      -40        1
    -117    -24.5      -40        1
    -117    -22.5    -40.5        1
  -116.5    -24.5    -40.5        1
    -114      -25    -41.5      0.9
    -114      -25      -39      0.9

    1 58
    -114      -25      -39      0.9
    -113    -24.5    -40.5      0.9
  -113.5      -26    -40.5      0.9
  -111.5      -26    -40.5      0.9
    -110    -24.5    -40.5      0.9
    -110    -24.5    -40.5      0.9
  -110.5      -27    -40.5      0.9
    -107    -27.5    -40.5      0.9
    -104      -27    -40.5      0.9
    -102    -27.5    -44.5      0.9
     -99    -27.5    -44.5      0.9
     -96    -27.5    -44.5      0.9
     -92      -27    -44.5      0.9
     -91    -26.5    -43.5      0.9
     -90      -26      -46      0.8
   -88.5    -27.5      -46      0.8
   -86.5    -26.5      -46      0.8
     -83    -26.5      -46      0.8
     -79      -27      -46      0.8
     -76      -27      -48      0.8
     -73    -28.5      -49      0.8
     -73    -28.5      -47      0.8
   -70.5    -28.5      -47      0.8
     -68    -28.5      -47      0.8
   -67.5    -28.5      -48      0.7
   -63.5      -29      -48      0.7
   -60.5    -30.5      -50      0.7
     -58      -31      -50      0.7
     -57      -31      -53      0.7
     -57      -32      -53      0.7
   -54.5    -32.5      -53      0.7
   -55.5      -33      -53      0.7
   -53.5      -33      -54      0.7
     -53      -34      -54      0.7
     -50    -32.5      -54      0.7
   -50.5      -34      -54      0.7
     -48      -34      -54      0.7
   -47.5      -36      -57      0.7
     -44      -36      -57      0.7
     -42      -36      -57      0.7
     -42    -36.5      -57      0.7
     -36    -38.5      -62      0.7
     -33      -38      -62      0.6
   -30.5      -38      -62      0.6
     -28    -38.5      -64      0.6
     -26    -38.5      -64      0.6
   -23.5    -38.5      -64      0.6
     -22      -41      -64      0.6
   -19.5      -43      -63      0.6
     -19    -44.5      -63      0.6
     -16    -45.5      -63      0.6
   -13.5    -46.5      -63      0.6
   -13.5    -46.5      -64      0.6
   -13.5    -46.5      -64      0.6
   -13.5    -46.5      -64      0.6
   -13.5    -46.5      -64      0.6
     -12    -48.5      -63      0.6
    -8.5      -51      -62      0.6

    1 43
    -114      -25      -39      0.9
    -114    -24.5    -40.5      0.9
    -110    -24.5    -40.5      0.9
  -109.5      -24      -39      0.9
    -107    -24.5      -39      0.9
  -107.5      -26      -39      0.9
  -106.5    -24.5      -39      0.9
    -104      -25      -39      0.9
  -100.5    -27.5      -39      0.9
   -98.5      -26      -39      0.9
   -97.5    -27.5      -39      0.9
   -97.5    -26.5      -39      0.9
     -95    -28.5      -40      0.9
   -93.5    -27.5      -39      0.9
     -91    -29.5      -40      0.8
   -86.5    -32.5      -40      0.8
     -86    -30.5      -40      0.8
   -84.5      -32      -39      0.8
   -82.5    -31.5      -39      0.8
     -79    -31.5      -39      0.8
     -76    -31.5      -38      0.8
   -72.5    -31.5    -40.5      0.8
   -66.5    -31.5    -40.5      0.8
   -61.5    -31.5    -41.5      0.8
     -59    -33.5    -41.5      0.8
   -56.5    -35.5    -40.5      0.8
     -56      -38    -41.5      0.8
     -54      -40    -41.5      0.8
     -50    -40.5    -41.5      0.8
     -46    -43.5    -43.5      0.8
   -44.5    -44.5    -42.5      0.8
   -44.5    -45.5    -42.5      0.8
     -43    -46.5    -44.5      0.8
     -41    -46.5    -43.5      0.8
   -41.5      -48      -46      0.8
     -40      -49      -47      0.7
     -40    -49.5      -48      0.7
   -35.5    -50.5      -49      0.7
   -32.5    -52.5      -49      0.7
     -29    -54.5      -50      0.7
   -25.5      -56      -51      0.6
     -24      -58      -51      0.6
   -21.5      -61      -51      0.6

    1 3
  -151.5       -6      -33      9.3
    -151       -3      -28      8.5
    -151     -1.5      -28      8.5

    1 15
    -151     -1.5      -28      8.5
    -147     -0.5      -29      2.8
    -146     -0.5      -29      1.7
    -145     -0.5      -29      1.3
  -144.5       -2      -29      1.3
  -143.5        0      -28      1.1
  -141.5      1.5      -28      1.1
    -139        2      -29        1
  -136.5      0.5      -27        1
  -136.5      1.5      -27        1
  -136.5      1.5      -27        1
    -135      1.5      -27        1
    -134      2.5      -26        1
  -132.5        4      -26        1
  -132.5        4      -26        1

    1 10
  -132.5        4      -26        1
  -130.5      4.5      -27        1
    -130        4      -27        1
  -129.5      4.5      -25      0.9
  -128.5        5      -25      0.9
    -126        5      -25      0.9
  -125.5        4      -25      0.9
  -124.5        4      -25      0.9
    -121      5.5      -25      0.9
  -120.5      6.5      -24      0.9

    1 50
  -120.5      6.5      -24      0.9
    -118        9      -24      0.9
  -115.5      9.5      -16      0.8
    -114     11.5      -13      0.8
    -114     13.5      -13      0.8
    -114     13.5      -10      0.8
    -116     15.5      -12      0.8
  -114.5       17      -12      0.8
  -114.5       17      -11      0.8
  -114.5       18      -11      0.8
  -114.5     18.5       -7      0.8
  -114.5     19.5       -7      0.8
    -115     20.5       -7      0.8
    -115     18.5       -9      0.8
    -115     21.5       -9      0.8
    -115     21.5      -11      0.8
    -115     22.5       -6      0.8
  -114.5     22.5       -6      0.8
  -114.5       24       -3      0.8
    -112       24       -4      0.8
    -114     26.5       -4      0.7
  -111.5     26.5       -1      0.7
  -111.5       25        0      0.7
  -109.5     27.5        1      0.7
  -107.5     27.5        0      0.7
  -107.5     25.5        3      0.7
    -105     29.5        0      0.7
    -105       31        0      0.7
    -104       31        3      0.7
    -102       31        3      0.7
    -101       32        3      0.7
  -100.5     32.5        3      0.7
  -100.5       33        3      0.7
    -101     32.5        3      0.7
   -99.5       31        3      0.7
   -99.5       33        2      0.7
     -99       33        4      0.7
     -99       34        4      0.7
   -96.5       34        3      0.7
   -99.5       36        3      0.7
     -96       36        2      0.7
   -96.5       38        7      0.7
   -93.5       38        7      0.7
   -93.5       41       10      0.7
   -93.5     42.5       10      0.7
   -90.5     42.5       10      0.7
   -90.5     43.5       13      0.7
     -94     40.5       13      0.7
   -91.5       41       13      0.7
     -90       41       13      0.7

    1 85
  -120.5      6.5      -24      0.9
  -118.5      6.5      -22      0.9
  -120.5      4.5      -22      0.9
    -119      4.5      -22      0.9
    -118      5.5      -22      0.9
    -118      4.5      -22      0.9
  -116.5      4.5      -20      0.8
    -115        4      -20      0.8
  -114.5        4      -20      0.8
  -114.5        5      -20      0.8
  -112.5        5      -20      0.8
  -112.5      5.5      -20      0.8
    -109      5.5      -17      0.8
  -106.5      6.5      -16      0.8
    -106      6.5      -12      0.8
    -104      6.5      -13      0.8
    -104        5      -12      0.8
    -101        7      -13      0.8
  -100.5      5.5      -12      0.8
     -98        4      -13      0.8
     -97        4       -9      0.7
     -97        3       -9      0.7
     -95        3       -9      0.7
     -95        2       -9      0.7
     -94        2      -10      0.7
     -91        1       -8      0.7
   -89.5       -1       -8      0.7
     -87       -1       -9      0.7
   -83.5      0.5       -7      0.7
   -83.5       -2       -7      0.7
   -83.5       -4       -6      0.7
     -82     -5.5       -5      0.7
     -80     -3.5       -2      0.7
     -80       -6       -2      0.7
     -78     -7.5       -2      0.7
   -75.5       -9       -1      0.7
     -73    -10.5       -1      0.7
   -72.5      -10        1      0.7
     -72      -12        1      0.7
   -69.5    -13.5        1      0.7
     -67      -12        1      0.7
     -68      -16        3      0.7
     -66    -16.5        3      0.7
     -66      -20        3      0.7
     -66      -22        3      0.7
   -63.5      -23        5      0.7
   -61.5    -24.5        6      0.7
   -61.5      -26        6      0.7
     -59      -26        5      0.7
     -59      -28        6      0.7
   -55.5      -29        8      0.7
     -53      -29        9      0.7
   -49.5    -30.5        9      0.7
   -46.5    -30.5        9      0.7
   -45.5    -31.5        9      0.7
     -41    -33.5        9      0.7
     -37    -36.5        9      0.7
   -33.5      -40        9      0.7
   -29.5    -46.5       10      0.7
   -26.5    -47.5       10      0.7
   -24.5      -50       10      0.7
   -22.5      -50       10      0.7
   -19.5      -52       10      0.6
   -18.5    -52.5        9      0.6
   -18.5      -55        9      0.6
   -14.5    -57.5        9      0.6
     -14      -59       11      0.6
     -12      -60       11      0.6
     -11      -60       11      0.6
     -11      -62       13      0.6
    -7.5      -63       11      0.6
    -5.5    -61.5       15      0.6
    -4.5      -65       16      0.6
     0.5      -65       18      0.6
       3      -65       17      0.6
       3    -63.5       19      0.6
     3.5    -65.5       20      0.6
       6      -65       19      0.6
       6      -63       19      0.6
     7.5      -63       21      0.6
     7.5      -64       20      0.5
     7.5    -65.5       19      0.5
    10.5    -64.5       22      0.5
    13.5      -65       22      0.5
    15.5      -65       22      0.5

    1 12
  -132.5        4      -26        1
  -133.5        2      -29        1
  -131.5        2      -29        1
  -130.5      2.5      -29        1
    -129      2.5      -29        1
    -127      2.5      -29        1
  -126.5        3      -31      0.9
  -125.5        3      -31      0.9
  -125.5        1      -31      0.9
  -125.5        3      -34      0.9
  -124.5        3      -34      0.9
  -124.5        3      -34      0.9

    1 63
  -124.5        3      -34      0.9
  -124.5      1.5      -34      0.9
  -124.5      0.5      -35      0.9
  -125.5        0      -35      0.9
  -125.5       -1      -36      0.9
  -125.5        0      -36      0.9
  -124.5      0.5      -36      0.9
  -124.5     -1.5      -36      0.9
  -124.5        0      -36      0.9
    -123     -0.5      -36      0.9
    -123      0.5      -37      0.9
    -126     -1.5      -40      0.9
  -123.5     -1.5      -40      0.9
  -123.5     -1.5    -42.5      0.9
  -123.5     -1.5    -44.5      0.9
  -121.5     -0.5    -44.5      0.9
  -121.5     -1.5    -43.5      0.9
    -122     -4.5    -43.5      0.9
  -123.5     -3.5    -41.5      0.9
  -123.5       -2    -44.5      0.9
    -122     -2.5    -44.5      0.9
  -120.5     -2.5    -44.5      0.9
  -120.5     -3.5    -44.5      0.8
    -121     -4.5      -46      0.8
    -120     -5.5      -47      0.8
    -120     -6.5      -51      0.8
    -121       -8      -49      0.8
    -121       -9      -51      0.8
    -120       -8      -51      0.8
    -120     -9.5      -53      0.8
    -120    -11.5      -53      0.8
    -118    -10.5      -53      0.8
    -118      -12      -53      0.8
  -115.5    -13.5      -53      0.8
  -115.5      -15      -59      0.8
  -113.5      -15      -59      0.8
    -115    -16.5      -59      0.8
    -114      -17      -59      0.8
  -112.5      -17      -59      0.8
    -111      -18      -59      0.8
  -111.5    -19.5      -60      0.8
    -113    -19.5      -60      0.8
    -112    -20.5      -60      0.8
  -111.5    -20.5      -60      0.8
    -110      -21      -66      0.8
    -110    -22.5      -66      0.8
  -108.5    -22.5      -70      0.8
  -108.5    -22.5      -77      0.8
    -108      -23      -81      0.8
    -107      -23      -84      0.8
    -107      -25      -83      0.8
    -105      -26      -83      0.8
  -103.5      -26      -84      0.7
  -102.5    -25.5      -84      0.7
    -100    -26.5      -84      0.7
   -99.5      -25      -86      0.7
   -99.5    -24.5      -86      0.7
   -97.5    -22.5      -88      0.7
     -95      -21      -88      0.7
   -94.5      -20      -90      0.7
   -90.5    -18.5      -90      0.7
     -89    -17.5      -90      0.7
   -87.5    -17.5      -92      0.7

    1 77
  -124.5        3      -34      0.9
    -122        3      -35        1
    -117        2      -35      0.9
    -115      1.5      -35      0.9
    -115        1      -35      0.9
  -114.5      2.5      -35      0.9
  -112.5        0      -35      0.9
  -110.5        1      -35      0.9
    -110     -0.5      -36      0.9
  -109.5     -0.5      -37      0.9
  -106.5        0      -36      0.9
    -104      0.5      -36      0.9
    -102        0      -37      0.9
  -101.5        0      -39      0.9
    -101      0.5      -39      0.9
   -99.5     -0.5      -40      0.9
   -97.5        1      -40      0.9
   -97.5       -1      -39      0.9
   -98.5       -1    -40.5      0.8
   -97.5       -1    -40.5      0.8
     -94       -1    -40.5      0.8
     -94       -1    -41.5      0.8
     -92     -2.5    -41.5      0.7
     -92     -0.5    -41.5      0.7
   -90.5     -0.5    -43.5      0.7
   -88.5     -1.5    -43.5      0.7
   -88.5     -0.5    -43.5      0.7
   -86.5       -1    -43.5      0.7
   -84.5       -1    -43.5      0.7
     -83     -2.5    -44.5      0.7
     -83     -1.5    -44.5      0.7
     -81     -1.5    -44.5      0.7
     -79     -2.5    -44.5      0.7
     -77     -2.5      -46      0.7
     -75     -1.5      -46      0.7
     -75     -2.5      -46      0.7
     -73     -2.5      -46      0.7
   -69.5     -2.5      -46      0.7
   -68.5       -3      -47      0.7
   -65.5       -3      -47      0.7
     -63       -3      -47      0.7
     -60       -3      -47      0.7
   -57.5     -3.5    -43.5      0.7
     -56       -3    -43.5      0.7
   -53.5     -2.5    -43.5      0.7
   -52.5     -2.5    -43.5      0.7
   -52.5     -0.5    -43.5      0.7
   -49.5     -1.5    -44.5      0.7
   -49.5        0    -44.5      0.7
     -46        1    -40.5      0.7
   -41.5        2    -40.5      0.7
     -39      2.5    -40.5      0.7
     -36      3.5    -41.5      0.7
     -33      3.5    -42.5      0.7
     -33        5    -42.5      0.7
   -31.5        4    -43.5      0.7
     -29      3.5    -40.5      0.6
     -27        6    -40.5      0.6
     -25        5    -40.5      0.6
     -22      5.5    -42.5      0.6
   -20.5      5.5    -42.5      0.6
   -18.5      5.5    -42.5      0.6
     -17        6    -42.5      0.6
   -15.5      5.5    -42.5      0.6
   -15.5        6    -42.5      0.6
     -13        6    -43.5      0.6
     -11      7.5    -43.5      0.6
      -9        5    -44.5      0.6
    -5.5      5.5    -42.5      0.6
    -3.5      5.5    -42.5      0.6
    -1.5        7    -42.5      0.6
     0.5        7    -42.5      0.6
     2.5      6.5    -42.5      0.6
     3.5        7    -41.5      0.6
       6      7.5    -41.5      0.6
     7.5      7.5    -41.5      0.6
       9      7.5    -41.5      0.6

    1 10
    -151     -1.5      -28      8.5
    -151      0.5      -27      7.4
    -151        3      -27      7.4
  -150.5        5      -24      6.8
  -150.5        7      -24      6.5
  -150.5      9.5      -22      6.5
    -149       13      -21      7.8
  -149.5     13.5      -22      7.8
    -151       14      -21      7.1
    -153       16      -21      6.9

    1 8
    -153       16      -21      6.9
  -157.5       15      -21      1.2
  -158.5     14.5      -21        1
    -161     13.5      -21        1
    -161       15      -20        1
  -162.5       15      -20        1
  -163.5       13      -22        1
  -163.5       13      -22        1

    1 10
  -163.5       13      -22        1
  -163.5       13      -21      0.6
  -163.5     14.5      -22      0.6
  -164.5       16      -23      0.6
  -161.5       18      -24      0.6
  -161.5       16      -22      0.6
  -161.5     18.5      -23      0.6
  -163.5       20      -22      0.6
  -163.5     21.5      -23      0.6
  -163.5     22.5      -23      0.6

    1 3
  -163.5       13      -22        1
    -166       14      -22        1
    -166     14.5      -22        1

    1 13
    -166     14.5      -22        1
  -167.5     14.5      -22      0.9
  -167.5       14      -21      0.9
  -167.5       13      -21      0.9
  -169.5       13      -21      0.9
  -169.5     13.5      -23      0.9
    -170     13.5      -19      0.9
  -171.5       14      -18      0.9
  -170.5       13      -12      0.9
  -170.5       13      -10      0.9
  -173.5       13       -9      0.9
    -174       13       -9      0.9
    -174       13       -9      0.9

    1 68
    -174       13       -9      0.9
    -175     14.5      -10      0.8
    -178     17.5      -10      0.8
  -180.5       21       -6      0.8
    -181     23.5       -6      0.8
    -181       25       -5      0.8
    -182       27       -4      0.8
    -185       30       -5      0.8
  -186.5       33       -4      0.8
  -186.5     34.5       -4      0.8
  -186.5       36       -4      0.8
    -187     36.5       -4      0.8
  -188.5       38        0      0.8
  -188.5       40        0      0.8
    -190       42        0      0.8
  -190.5     43.5        1      0.8
    -192     45.5        1      0.8
  -195.5       48        1      0.8
  -195.5       49        2      0.8
  -196.5       52        1      0.8
  -196.5       55        1      0.8
  -196.5     56.5        3      0.7
  -196.5     59.5        4      0.7
    -198     62.5        4      0.7
    -198       65        4      0.6
    -198     66.5        7      0.6
    -198       68        7      0.6
    -198     69.5        8      0.6
    -198     70.5        7      0.6
    -198       72        8      0.6
    -198     73.5        9      0.6
    -198     74.5       12      0.6
    -198     76.5       12      0.6
    -198       79       12      0.6
  -196.5       80       11      0.6
  -194.5       83       13      0.6
  -194.5       86       13      0.6
  -194.5       88       13      0.6
    -195     89.5       13      0.6
    -195       90       13      0.6
    -195     90.5       13      0.6
    -196       92       13      0.6
    -198       92       13      0.6
    -199     93.5       13      0.6
    -199       95       13      0.6
    -198       95       13      0.6
    -201     96.5       14      0.6
    -201       99       16      0.6
    -201      101       17      0.6
    -201    103.5       17      0.6
    -201    105.5       17      0.6
    -201    107.5       17      0.6
    -201    108.5       18      0.5
    -202    110.5       16      0.5
    -202    112.5       16      0.5
    -202      115       16      0.5
  -202.5      116       16      0.5
  -202.5    117.5       17      0.5
    -203    119.5       17      0.5
    -204    122.5       17      0.5
  -204.5      126       17      0.5
  -204.5      128       16      0.5
  -206.5    128.5       16      0.5
  -205.5    129.5       16      0.5
  -207.5    129.5       16      0.5
    -205      130       16      0.5
    -207      131       16      0.5
  -208.5      131       16      0.5

    1 20
    -174       13       -9      0.9
    -174       13       -9      0.9
  -175.5     11.5       -8      0.8
  -178.5       10       -6      0.8
  -179.5        8       -9      0.8
    -181      9.5       -9      0.8
    -181        8       -9      0.8
    -183        8       -9      0.8
  -183.5      6.5       -9      0.8
  -185.5      7.5       -9      0.8
  -185.5        6       -8      0.8
  -188.5      4.5       -6      0.8
  -189.5      4.5       -6      0.8
  -189.5      5.5       -5      0.8
    -192      3.5       -7      0.8
  -194.5        2       -7      0.8
    -195        3       -7      0.8
  -196.5      1.5       -7      0.8
  -197.5        1       -7      0.8
  -197.5        1       -7      0.8

    1 11
  -197.5        1       -7      0.8
  -197.5        1       -7      0.6
  -197.5      2.5       -6      0.6
  -198.5        1       -6      0.6
  -200.5       -1       -7      0.6
  -199.5       -2       -7      0.6
    -203       -2       -7      0.6
    -203       -2       -7      0.6
    -203       -4       -7      0.6
    -205       -2       -7      0.6
    -206       -3       -7      0.6

    1 11
  -197.5        1       -7      0.8
  -197.5        1       -7      0.8
  -199.5        1       -6      0.8
  -201.5     -0.5       -7      0.8
  -203.5     -1.5       -8      0.8
  -205.5     -3.5       -8      0.8
    -208     -5.5       -8      0.8
    -208     -6.5       -7      0.8
    -208     -6.5       -4      0.8
    -211     -7.5       -4      0.8
    -211     -7.5       -4      0.8

    1 55
    -211     -7.5       -4      0.8
    -211     -8.5       -4      0.8
  -212.5    -10.5       -4      0.8
    -215      -11        0      0.8
    -217    -11.5       -1      0.7
    -218    -12.5        1      0.7
  -220.5    -14.5        1      0.7
    -222      -16        3      0.7
  -224.5      -16        0      0.7
  -224.5    -17.5        0      0.7
  -224.5      -17        0      0.7
  -224.5    -18.5        0      0.7
    -228    -20.5        0      0.7
  -228.5    -20.5        0      0.7
    -229      -22       -1      0.7
    -229    -19.5        3      0.7
    -229    -21.5        3      0.7
  -231.5      -22        3      0.7
    -234    -24.5        5      0.7
  -236.5    -27.5        5      0.7
  -239.5    -28.5        5      0.7
    -240      -30        7      0.6
  -240.5      -31        9      0.6
  -241.5    -30.5        9      0.6
    -244      -33        8      0.6
    -244    -31.5        8      0.6
  -245.5      -35        8      0.6
    -247      -36       10      0.7
  -248.5    -37.5       10      0.7
  -249.5      -37       10      0.7
    -253      -40       10      0.6
  -254.5    -41.5       10      0.6
    -255      -43       10      0.6
  -257.5      -44       12      0.5
  -263.5      -46       13      0.5
  -263.5    -47.5       13      0.5
  -263.5    -49.5       13      0.5
  -266.5    -49.5       13      0.5
  -266.5      -49       12      0.5
    -267      -50       13      0.5
    -267      -48       12      0.5
    -268    -49.5       12      0.5
    -269      -47       15      0.5
    -270      -47       15      0.5
    -270    -46.5       16      0.5
    -274    -45.5       16      0.5
  -276.5    -45.5       17      0.5
  -276.5      -43       18      0.5
    -280      -43       18      0.5
    -280      -41       18      0.5
    -280      -41       17      0.5
  -280.5      -40       16      0.5
    -281    -41.5       17      0.5
  -283.5    -41.5       17      0.5
  -283.5    -41.5       17      0.5

    1 8
    -211     -7.5       -4      0.8
    -211     -6.5       -9      0.8
  -212.5       -5       -8      0.8
    -214       -6       -9      0.8
    -214       -5       -9      0.8
  -215.5       -5       -7      0.8
  -216.5       -5       -7      0.8
  -217.5     -6.5       -7      0.8

    1 47
  -217.5     -6.5       -7      0.8
    -218       -7       -6      0.7
  -219.5     -7.5       -5      0.7
  -220.5     -8.5       -5      0.8
    -222      -10       -6      0.8
    -223      -10       -5      0.8
    -225      -10       -7      0.8
    -225      -10       -3      0.7
    -227    -11.5       -3      0.7
    -228    -10.5       -4      0.7
    -231      -13       -3      0.7
    -232      -13       -2      0.7
    -235      -13       -3      0.7
    -235      -15       -4      0.7
    -235      -15       -4      0.7
    -235      -17       -4      0.7
  -240.5    -15.5       -3      0.7
  -241.5    -15.5       -1      0.7
    -244    -16.5       -1      0.7
  -246.5    -17.5        0      0.7
  -249.5    -18.5        1      0.7
  -254.5    -18.5        0      0.7
    -261    -18.5        1      0.6
  -265.5    -18.5        4      0.6
    -268      -20        4      0.5
    -273      -18        3      0.5
    -275      -18        7      0.5
  -279.5      -21        6      0.5
  -283.5    -22.5        6      0.5
  -285.5      -24        6      0.5
  -285.5      -25        6      0.5
    -289    -26.5        6      0.5
  -294.5      -27        6      0.5
  -300.5      -28        6      0.5
    -304      -28        6      0.5
    -307      -29        4      0.5
    -310      -29        2      0.5
  -312.5      -31        4      0.5
    -314      -31        2      0.5
  -316.5    -33.5       -3      0.5
  -316.5    -35.5        0      0.5
    -321    -37.5       -4      0.5
  -320.5      -39       -4      0.5
    -319    -40.5       -4      0.5
    -320    -41.5       -4      0.5
    -320      -43       -4      0.5
  -322.5    -41.5       -4      0.5

    1 27
  -217.5     -6.5       -7      0.8
    -218     -4.5       -6      0.7
  -221.5     -3.5       -6      0.7
    -222       -3       -7      0.7
    -225     -1.5       -6      0.7
    -228        0       -6      0.7
    -231        0       -6      0.7
    -234        1       -6      0.7
    -235        2       -5      0.7
  -239.5        4       -4      0.6
    -243        6       -4      0.6
    -246        9       -4      0.6
  -246.5       12       -4      0.6
  -249.5     13.5       -5      0.7
    -251       15       -5      0.7
    -255       17       -3      0.7
    -258     18.5       -3      0.7
    -259     18.5       -3      0.7
  -261.5       21       -3      0.7
  -263.5     24.5       -6      0.7
    -267     24.5       -6      0.7
    -269       26       -7      0.6
  -272.5     24.5       -6      0.6
    -277     24.5       -6      0.6
  -278.5     24.5       -6      0.6
  -279.5       24       -6      0.5
  -279.5       24       -6      0.5

    1 41
    -166     14.5      -22        1
  -164.5       15      -24        1
  -166.5       16      -24        1
    -168     16.5      -24        1
  -169.5     16.5      -23        1
    -170     16.5      -23        1
    -170     18.5      -23        1
    -172     18.5      -23        1
    -174       21      -27        1
    -175       21      -29        1
  -177.5       21      -29        1
  -179.5     22.5      -28        1
    -182     22.5      -25        1
    -184     23.5      -25        1
  -184.5     23.5      -28      0.9
    -184     25.5      -28      0.9
    -186     23.5      -28      0.9
  -185.5     25.5      -28      0.9
    -186       24      -27      0.9
  -185.5       26      -27      0.9
  -187.5       26      -27      0.9
  -187.5     27.5      -27      0.9
    -189       29      -29      0.9
    -191     28.5      -29      0.9
  -193.5     29.5      -28      0.8
    -194       30      -31      0.8
    -194     30.5      -31      0.8
  -196.5       32      -31      0.8
  -198.5       33      -32      0.8
  -199.5     33.5      -31      0.8
  -199.5     32.5      -31      0.8
    -201     32.5      -31      0.8
    -201     33.5      -32      0.8
  -202.5     34.5      -32      0.8
  -204.5     34.5      -33      0.8
    -207       36      -34      0.8
  -207.5       37      -33      0.8
  -208.5     37.5      -33      0.8
    -209     37.5      -37      0.8
  -209.5       37      -37      0.8
  -209.5       38      -36      0.8

    1 9
  -209.5       38      -36      0.8
    -211     37.5      -36      0.7
  -210.5       39      -36      0.7
  -213.5     36.5      -37      0.7
    -216       38      -37      0.7
  -219.5     37.5      -37      0.7
    -221       39      -37      0.7
    -221     40.5      -39      0.7
    -221     40.5      -39      0.7

    1 10
  -209.5       38      -36      0.8
    -209     39.5      -36      0.8
    -211       41      -35      0.8
    -212       42      -35      0.8
  -213.5       44      -35      0.8
    -216       45      -36      0.7
  -218.5       48      -36      0.7
  -220.5       49      -36      0.7
    -223     50.5    -41.5      0.7
    -225       53    -41.5      0.7

    1 8
    -153       16      -21      6.9
    -152       16      -21      6.8
    -152       18      -21      6.3
    -152     20.5      -20      5.4
  -150.5     22.5      -19      5.4
  -150.5       24      -19      5.4
  -149.5       26      -19      5.4
  -149.5     26.5      -17      5.4

    1 23
  -149.5     26.5      -17      5.4
    -147     26.5      -15      1.7
    -146     27.5      -16      1.7
  -143.5       27      -13      1.7
  -143.5       27      -13      1.7
  -143.5       27      -10        1
  -142.5       27      -10        1
    -142     24.5      -10      0.8
  -141.5       22      -10      0.8
  -144.5     19.5      -10      0.8
  -144.5       21      -10      0.8
  -141.5       23       -9      0.8
    -139       23       -9      0.8
    -139       20      -10      0.8
  -137.5     18.5      -11      0.8
    -136     19.5      -10      0.8
    -138     21.5      -11      0.8
    -138     21.5      -14      0.8
  -135.5       23      -14        1
    -135     23.5      -12        1
    -134     23.5      -12        1
    -135       25      -12        1
    -135       25      -12        1

    1 4
    -135       25      -12        1
    -135     23.5      -12      0.9
    -135       22      -16      0.9
    -135       21      -18      0.9

    1 24
    -135       25      -12        1
    -135     26.5      -11      0.9
    -133       24       -9      0.9
    -133     25.5       -7      0.9
    -131       27       -7      0.9
    -131       27       -7      0.9
  -133.5       28       -7      0.9
    -132       28       -8      0.9
    -132     29.5       -8      0.9
    -134     29.5       -5      0.9
    -134       28       -5      0.9
    -131     27.5       -5      0.9
    -131       29       -2      0.9
    -131     30.5       -2      0.9
    -131     31.5       -2      0.9
    -131       30       -2      0.9
    -130       29       -1      0.9
    -129     29.5        1      0.9
    -127     29.5        1      0.9
    -127     31.5        1      0.9
    -129       32        2      0.9
    -129     33.5        3      0.9
    -127     31.5        7      0.9
    -127     31.5        7      0.9

    1 48
    -127     31.5        7      0.9
    -129     33.5        6      0.8
  -128.5       35        6      0.8
  -127.5       35        6      0.8
  -127.5     36.5        6      0.8
  -127.5     37.5        6      0.8
    -129       39        5      0.7
    -128     40.5        5      0.7
    -126       41        4      0.7
  -126.5     43.5        5      0.7
  -126.5       45        7      0.7
  -124.5     45.5        6      0.7
    -127     45.5        6      0.7
  -124.5     47.5        8      0.7
  -123.5       47       11      0.7
  -123.5     48.5       11      0.7
  -122.5     49.5       11      0.7
    -121     51.5       11      0.7
    -121     52.5       16      0.7
    -121       54       14      0.7
  -120.5       51       14      0.7
  -120.5       54       14      0.7
  -119.5       55       13      0.7
  -119.5       57       17      0.7
  -119.5     57.5       19      0.7
    -117     57.5       19      0.7
    -117       59       19      0.7
    -118       59       19      0.7
  -118.5       60       20      0.7
  -119.5       60       20      0.7
    -119       62       24      0.7
    -118       64       24      0.7
    -121     68.5       24      0.7
    -121       70       24      0.7
  -123.5       73       24      0.7
  -123.5     74.5       24      0.7
    -126     77.5       24      0.7
    -126       79       29      0.7
  -127.5       80       29      0.7
  -129.5       83       29      0.7
  -129.5       85       34      0.7
    -130       87       35      0.6
  -130.5     88.5       35      0.6
  -130.5     90.5       34      0.6
  -132.5     91.5       34      0.6
    -134     92.5       34      0.6
    -134     93.5       37      0.6
    -135       95       37      0.6

    1 38
    -127     31.5        7      0.9
    -127       31        9      0.9
    -129     30.5       10      0.9
    -129     29.5       10      0.9
    -129       28       10      0.9
  -130.5       28       10      0.9
  -130.5       28       12      0.9
  -128.5     25.5       12      0.9
  -128.5       25       12      0.9
  -129.5     26.5       13      0.9
  -127.5       28       13      0.9
  -127.5     26.5       13      0.9
  -127.5     25.5       11      0.9
  -128.5     24.5       10      0.9
  -128.5     23.5       14      0.8
    -130     23.5       15      0.8
    -128       22       14      0.8
    -128       21       15      0.8
    -128       21       16      0.8
    -128     23.5       15      0.8
    -130       21       18      0.8
    -128       20       18      0.8
  -126.5       19       24      0.8
  -126.5       17       26      0.8
  -126.5     15.5       28      0.8
    -126       15       28      0.8
  -127.5       17       28      0.8
  -127.5       15       28      0.8
    -127       14       28      0.8
    -128       14       34      0.8
    -126       13       35      0.8
  -128.5       15       34      0.8
    -129     12.5       34      0.8
  -130.5     11.5       35      0.8
  -130.5       10       36      0.8
    -129       10       36      0.8
  -129.5     11.5       36      0.8
    -130     13.5       39      0.8

    1 9
  -149.5     26.5      -17      5.4
    -149     26.5      -19      5.1
    -149     28.5      -20      5.1
    -149       30      -20      4.8
  -148.5       32      -18      4.3
  -148.5     34.5      -18      4.2
  -148.5     34.5      -20      4.2
    -147       36      -20      4.2
    -147       38      -20      4.9

    1 37
    -147       38      -20      4.9
  -145.5       38      -22      1.1
    -145       38      -22      1.1
    -145       36      -22      1.1
    -144     37.5      -23      1.1
  -143.5       36      -24      1.1
    -143     34.5      -24      1.1
    -143     34.5      -24        1
    -141     36.5      -24        1
    -141       35      -24        1
    -141     33.5      -24        1
  -138.5       34      -24        1
  -138.5       32      -24        1
    -138       32      -24        1
    -138       33      -25        1
  -137.5       33      -25        1
  -137.5       33      -26        1
    -137       31      -26        1
    -138     31.5      -26        1
    -138       31      -26        1
    -138     29.5      -26        1
    -138     29.5      -28      0.9
  -136.5       29      -28      0.9
  -136.5     27.5      -28      0.9
  -135.5       29      -29      0.9
  -135.5     27.5      -29      0.9
  -135.5       26      -29      0.9
  -133.5     27.5      -30      0.9
  -133.5       26      -29      0.9
  -133.5     25.5      -29      0.9
    -132     26.5      -29      0.9
    -132     25.5      -29      0.9
    -131     25.5      -31      0.9
  -131.5     22.5      -31      0.9
  -131.5     23.5      -31      0.9
  -129.5     24.5      -31      0.9
  -131.5       23      -35      0.9

    1 34
  -131.5       23      -35      0.9
  -130.5     22.5      -37      0.9
  -129.5       21      -36      0.9
    -132     20.5      -35      0.9
  -129.5     19.5      -38      0.9
  -128.5     18.5      -38      0.9
    -127     17.5      -38      0.9
    -127       15      -38      0.9
  -126.5       14      -38      0.9
    -128     13.5      -40      0.9
  -126.5     12.5      -40      0.9
  -126.5     11.5      -40      0.9
  -123.5     11.5      -40      0.9
    -123       13    -40.5      0.9
    -122       12    -42.5      0.9
  -120.5       12    -42.5      0.9
    -121     10.5    -42.5      0.9
  -120.5     11.5    -42.5      0.9
  -120.5     10.5    -42.5      0.9
    -122       10      -47      0.8
  -119.5       10      -47      0.8
  -119.5      8.5      -47      0.8
  -117.5      7.5      -47      0.8
    -116        6      -47      0.8
    -116      5.5      -47      0.8
  -115.5      4.5      -47      0.8
  -115.5      3.5      -47      0.8
    -116        2      -47      0.8
    -116      1.5      -49      0.8
    -114      0.5      -51      0.8
    -112     -0.5      -51      0.8
    -114       -3      -51      0.7
  -112.5       -3      -54      0.7
  -112.5     -3.5      -59      0.7

    1 3
  -112.5     -3.5      -59      0.7
    -116       -5      -59      0.7
    -116       -5      -65      0.7

    1 16
  -112.5     -3.5      -59      0.7
    -110     -3.5      -54      0.7
    -108     -3.5      -54      0.7
    -107     -3.5      -58      0.7
    -107     -3.5      -64      0.7
    -105     -3.5      -66      0.7
    -102     -3.5      -66      0.7
   -98.5     -3.5      -67      0.7
     -97     -3.5      -67      0.7
     -97       -5      -67      0.7
   -95.5       -5      -68      0.7
     -95       -7      -69      0.7
     -93     -5.5      -69      0.7
   -92.5       -8      -70      0.6
   -90.5       -8      -70      0.6
   -90.5       -8      -70      0.6

    1 21
  -131.5       23      -35      0.9
  -131.5       23      -32      0.9
    -128       23      -33      0.9
    -126       22      -33      0.9
  -124.5     22.5      -32      0.9
    -124       21      -32      0.9
    -123     21.5      -31      0.9
    -121     21.5      -31      0.9
  -121.5     22.5      -31      0.9
    -120     22.5      -31      0.9
    -118     22.5      -31      0.9
  -117.5       21      -31      0.9
    -116     21.5      -33      0.8
    -114     21.5      -33      0.8
    -113       20      -33      0.8
    -112       21      -33      0.8
  -112.5       22      -33      0.8
  -111.5     20.5      -32      0.8
    -110     20.5      -32      0.8
    -110       19      -32      0.8
    -108     19.5      -31      0.8

    1 58
    -108     19.5      -31      0.8
    -108       20      -32      0.8
  -107.5       21      -32      0.8
    -107     20.5      -32      0.8
  -104.5       20      -32      0.8
  -104.5       21      -32      0.8
    -102     21.5      -34      0.8
    -101       20      -34      0.8
     -99       20      -34      0.8
     -98     21.5      -34      0.8
     -96     20.5      -34      0.8
   -95.5     20.5      -34      0.8
     -93     20.5      -34      0.8
   -91.5       21      -36      0.8
   -91.5     22.5      -36      0.8
   -89.5       21      -36      0.8
   -87.5     22.5      -36      0.8
   -85.5     22.5      -36      0.8
   -83.5     22.5      -36      0.8
     -83     23.5      -36      0.8
     -81     23.5      -37      0.8
     -81       24      -39      0.8
     -78     23.5      -39      0.8
     -74       24      -40      0.7
   -71.5       24      -40      0.7
   -69.5       24      -40      0.7
   -66.5       26      -40      0.7
   -64.5     25.5      -40      0.7
     -62     25.5    -40.5      0.7
   -59.5       26    -40.5      0.7
     -56     25.5    -42.5      0.7
     -53     26.5    -42.5      0.7
     -51     27.5    -42.5      0.7
   -48.5     27.5    -42.5      0.7
     -46       29    -42.5      0.7
   -41.5     28.5    -41.5      0.7
     -38     28.5    -42.5      0.7
     -36     28.5    -42.5      0.7
     -34     28.5    -42.5      0.7
     -34     29.5    -42.5      0.7
   -31.5       30    -42.5      0.7
     -31       30    -44.5      0.7
     -29     29.5    -44.5      0.7
     -25     29.5      -46      0.6
     -21       29      -46      0.6
     -19       29      -46      0.6
     -17       31      -46      0.6
     -13     30.5      -46      0.6
      -9     30.5      -46      0.6
    -7.5     30.5      -39      0.6
    -7.5     30.5    -43.5      0.6
      -3     30.5    -43.5      0.6
    -0.5       30    -43.5      0.6
       2       30    -43.5      0.6
     5.5     29.5    -43.5      0.6
     8.5       29    -43.5      0.6
      11     28.5    -43.5      0.6
    11.5     28.5    -43.5      0.6

    1 48
    -108     19.5      -31      0.8
  -109.5     18.5      -32      0.9
    -107     16.5      -36      0.9
  -106.5     16.5      -36      0.9
  -105.5       14      -36      0.9
    -106       13      -36      0.9
  -103.5       14      -36      0.9
  -103.5     12.5      -36      0.9
  -102.5     12.5      -36      0.9
  -100.5       11      -35      0.8
     -99     10.5      -35      0.8
   -97.5      8.5      -37      0.8
   -96.5        7      -38      0.8
     -94      3.5      -38      0.8
   -93.5        1      -39      0.8
   -93.5       -1    -42.5      0.8
   -93.5     -2.5    -42.5      0.8
     -94       -5    -42.5      0.8
   -91.5     -7.5    -40.5      0.8
     -90       -9    -41.5      0.8
     -88      -10    -42.5      0.8
     -88    -12.5    -41.5      0.8
   -89.5    -13.5    -42.5      0.7
   -88.5      -14    -42.5      0.7
   -88.5    -16.5    -42.5      0.7
     -86    -15.5    -42.5      0.7
     -85    -17.5    -44.5      0.7
   -84.5      -18    -44.5      0.7
   -83.5      -18    -44.5      0.7
     -84      -20    -44.5      0.7
   -82.5    -18.5    -44.5      0.7
   -82.5    -20.5      -46      0.7
   -80.5    -20.5      -46      0.7
     -79      -21      -47      0.7
     -78      -21      -47      0.7
   -74.5      -23      -48      0.7
   -72.5      -25      -48      0.7
     -71      -27      -48      0.7
   -68.5      -29      -48      0.7
   -68.5      -32      -48      0.7
   -67.5    -33.5      -50      0.7
     -69    -35.5      -50      0.7
     -69    -36.5      -52      0.7
     -69    -38.5      -52      0.7
     -69    -40.5      -51      0.7
     -69    -42.5      -51      0.7
     -69      -43      -52      0.7
     -69      -43      -50      0.7

    1 10
    -147       38      -20      4.9
    -148       38      -19      4.4
  -146.5     40.5      -21      4.9
  -146.5     43.5      -21      4.6
  -148.5       47      -18      4.6
  -148.5     51.5      -20      4.6
    -148       56      -21      4.6
    -148     57.5      -19      4.6
    -148       59      -19      4.3
    -148     59.5      -19      4.1

    1 9
    -148     59.5      -19      4.1
    -147       60      -22      1.2
    -145       62      -22      1.2
    -142     61.5      -22      1.2
  -142.5     62.5      -22      1.2
  -142.5     64.5      -19      1.2
  -142.5     65.5      -20        1
  -140.5     66.5      -20        1
  -140.5     66.5      -20        1

    1 51
  -140.5     66.5      -20        1
  -140.5     66.5      -24        1
  -138.5     66.5      -24        1
  -135.5       68      -25        1
  -135.5       69      -25        1
    -134     70.5      -25        1
  -131.5       71      -24        1
  -131.5       72      -23      0.9
    -130     71.5      -24      0.9
    -130       70      -24      0.9
  -129.5       72      -23      0.8
    -129       72      -25      0.8
    -128       72      -25      0.8
    -128     72.5      -25      0.8
    -126     73.5      -25      0.8
  -123.5       74      -25      0.8
  -123.5     75.5      -26      0.8
    -122       76      -23      0.8
  -122.5     76.5      -23      0.8
  -121.5     76.5      -23      0.8
    -119       77      -23      0.8
  -117.5     79.5      -23      0.8
  -115.5       80      -23      0.8
  -113.5       80      -22      0.8
  -113.5     81.5      -22      0.8
    -111       83      -23      0.7
    -110       85      -23      0.7
  -107.5       88      -22      0.7
  -105.5       88      -22      0.7
    -105     90.5      -22      0.7
    -104       91      -22      0.7
  -101.5       93      -22      0.7
  -100.5       95      -22      0.7
   -98.5       98      -22      0.7
   -97.5      100      -23      0.7
     -97      102      -23      0.7
     -96      104      -23      0.7
   -95.5      105      -23      0.7
   -94.5    104.5      -23      0.7
     -92      105      -19      0.6
     -92      107      -19      0.6
     -89      108      -19      0.6
   -89.5    109.5      -19      0.6
   -87.5      109      -19      0.6
   -87.5      110      -20      0.6
     -85    111.5      -20      0.6
   -83.5    111.5      -20      0.6
     -82      113      -21      0.6
   -80.5      113      -21      0.6
     -80      114      -18      0.6
   -78.5    115.5      -17      0.6

    1 12
  -140.5     66.5      -20        1
    -140     67.5      -19        1
    -140     68.5      -18        1
    -139     70.5      -18        1
    -139     71.5      -18      0.9
    -139       73      -18      0.9
    -137       74      -19      0.9
  -136.5       75      -20      0.9
  -136.5       76      -18      0.9
  -135.5       76      -17      0.9
    -135       77      -17      0.9
    -135     77.5      -19      0.9

    1 6
    -135     77.5      -19      0.9
  -135.5     79.5      -19      0.8
  -135.5       81      -22      0.8
  -135.5     81.5      -24      0.8
    -139     81.5      -24      0.8
    -139     81.5      -24      0.8

    1 17
    -139     81.5      -24      0.8
    -139     80.5      -26      0.8
    -139     79.5      -26      0.8
    -141     79.5      -26      0.8
  -140.5       78      -28      0.8
  -140.5       78      -30      0.8
  -140.5     76.5      -30      0.8
    -139     76.5      -30      0.8
    -139       76      -32      0.8
  -137.5       76      -32      0.8
    -138       74      -32      0.8
  -137.5     72.5      -32      0.8
    -137     74.5      -31      0.8
  -135.5     71.5      -31      0.8
  -130.5     71.5      -33      0.8
    -128       70      -33      0.8
    -128       70      -33      0.8

    1 9
    -128       70      -33      0.8
    -128     67.5      -33      0.8
  -128.5     65.5      -34      0.8
    -126       64      -34      0.8
    -129       64      -34      0.8
    -129       62      -35      0.8
    -129     60.5      -35      0.8
  -129.5       59      -35      0.8
  -131.5       59      -35      0.7

    1 10
    -128       70      -33      0.8
    -128       68      -33      0.8
    -125     66.5      -33      0.8
    -125     65.5      -33      0.8
  -125.5       63      -33      0.8
    -126     61.5      -33      0.8
  -123.5       61      -33      0.8
    -124     58.5      -33      0.8
    -124       56      -33      0.8
    -124       54      -33      0.8

    1 5
    -139     81.5      -24      0.8
  -138.5     83.5      -24      0.8
  -141.5       83      -24      0.8
  -141.5       85      -24      0.8
  -143.5       84      -14      0.8

    1 58
    -135     77.5      -19      0.9
    -134     78.5      -17      0.8
  -133.5     80.5      -17      0.8
    -132     81.5      -17      0.8
  -131.5     81.5      -17      0.8
    -131       83      -17      0.8
  -128.5       83      -18      0.8
  -128.5       84      -18      0.8
  -128.5       84      -18      0.8
    -127     85.5      -18      0.8
  -125.5     86.5      -18      0.8
    -124       87      -18      0.8
  -122.5       88      -18      0.8
  -121.5     89.5      -18      0.8
  -120.5     90.5      -20      0.8
    -121     88.5      -20      0.8
  -120.5       91      -20      0.8
    -118       91      -19      0.8
    -117     90.5      -19      0.8
    -116       90      -19      0.8
  -114.5       90      -19      0.8
  -113.5       92      -17      0.8
  -113.5       94      -17      0.8
  -113.5     95.5      -17      0.8
    -111     95.5      -17      0.8
  -110.5     96.5      -17      0.8
  -110.5     98.5      -17      0.8
    -110    100.5      -17      0.8
  -109.5      101      -17      0.8
  -107.5    102.5      -17      0.8
    -107      103      -14      0.6
    -105    105.5      -14      0.7
    -103      108      -14      0.7
  -103.5      110      -14      0.7
  -101.5      112      -14      0.7
   -97.5      115      -15      0.7
     -94    117.5      -15      0.7
     -90    120.5      -16      0.7
   -88.5      123      -16      0.7
     -83      125      -16      0.7
     -78      130      -16      0.7
     -76    135.5      -12      0.7
     -74      136      -12      0.7
     -75      138      -11      0.7
     -72    137.5      -12      0.7
     -73    138.5      -12      0.7
     -72      140      -12      0.7
   -68.5    142.5      -12      0.7
     -66    145.5      -10      0.7
     -63      146       -7      0.7
     -61      147       -7      0.7
     -60      147       -7      0.7
   -58.5    148.5       -7      0.7
     -56    148.5       -8      0.7
     -56    148.5       -7      0.7
     -53      147       -7      0.7
     -53    148.5       -8      0.7
     -51      148       -8      0.7

    1 3
    -148     59.5      -19      4.1
  -148.5       61      -18      4.7
    -149       62      -22      4.7

    1 80
    -149       62      -22      4.7
  -152.5     60.5      -23        1
    -154       60      -22        1
    -154       59      -24        1
    -154       57      -24        1
  -156.5     58.5      -24        1
  -156.5     56.5      -24        1
    -158     56.5      -24        1
    -158       55      -24      0.9
    -162     53.5      -24      0.9
    -163       53      -25      0.8
    -166       53      -26      0.8
  -166.5     51.5      -30      0.8
    -166       50      -27      0.8
    -167     50.5      -28      0.8
    -167     49.5      -28      0.8
    -167       49      -28      0.8
  -169.5     51.5      -29      0.8
    -169       50      -32      0.8
    -169       49      -32      0.8
    -172     50.5      -32      0.8
    -173       49      -32      0.8
    -175       47      -32      0.8
    -178       46      -32      0.8
  -180.5       44      -32      0.8
    -181       42      -33      0.8
    -181     40.5      -34      0.7
  -182.5       40      -34      0.7
    -183       38      -39      0.7
    -186       36      -39      0.7
    -186       34    -42.5      0.7
  -189.5     31.5    -41.5      0.7
    -190     29.5    -40.5      0.7
  -194.5       29    -40.5      0.7
  -194.5     27.5    -41.5      0.7
    -197     26.5      -46      0.7
    -199     25.5      -50      0.7
    -200       24      -49      0.7
    -203       23      -49      0.7
  -204.5       22      -49      0.7
    -206     20.5      -50      0.7
    -208     19.5      -53      0.7
  -209.5       18      -52      0.7
  -211.5       17      -52      0.7
  -211.5       16      -52      0.7
  -213.5       16      -54      0.7
    -214       14      -55      0.7
    -214       13      -55      0.7
    -215       12      -55      0.7
  -216.5       12      -55      0.7
    -218     10.5      -55      0.7
    -221        9      -57      0.7
  -222.5        7      -57      0.7
    -224        6      -57      0.7
    -224      3.5      -57      0.7
  -225.5        1      -64      0.7
    -228        0      -64      0.7
  -229.5     -2.5      -63      0.7
    -233       -6      -62      0.6
  -235.5       -8      -66      0.6
    -239    -10.5      -66      0.6
  -239.5    -11.5      -69      0.6
  -238.5    -12.5      -70      0.6
  -242.5    -14.5      -77      0.7
  -245.5    -16.5      -78      0.7
  -247.5    -17.5      -80      0.7
  -248.5    -19.5      -80      0.7
    -253      -20      -82      0.6
  -255.5      -20      -81      0.6
    -258      -22      -83      0.6
  -260.5      -22      -83      0.6
    -264    -23.5      -84      0.6
  -266.5    -23.5      -84      0.6
    -269    -24.5      -84      0.6
    -272      -25      -84      0.6
    -274    -28.5      -85      0.6
  -275.5    -28.5      -84      0.6
  -275.5    -31.5      -84      0.6
  -276.5    -33.5      -85      0.5
  -276.5    -35.5      -85      0.5

    1 8
    -149       62      -22      4.7
    -149       62      -17      4.8
    -149     65.5      -17      4.8
    -149     68.5      -17      4.8
    -149     71.5      -17      4.8
    -150       73      -19      4.8
  -150.5       75      -18      4.8
  -150.5     76.5      -17      4.8

    1 14
  -150.5     76.5      -17      4.8
    -149     76.5      -17      1.1
  -147.5     76.5      -11      1.1
  -146.5     76.5      -11      1.1
    -147       75      -11      0.9
  -145.5     76.5      -10      0.8
    -146     75.5       -9      0.8
    -146       74      -10      0.8
    -145       74      -10      0.8
  -143.5       74      -10      0.8
  -143.5       72      -10      0.8
    -145       74       -6      0.8
  -143.5     74.5       -4      0.8
  -143.5     74.5       -4      0.8

    1 47
  -143.5     74.5       -4      0.8
    -147     75.5       -4      0.8
    -147     77.5       -6      0.8
    -147       79       -6      0.8
    -145     79.5       -6      0.8
    -146     80.5       -6      0.8
  -147.5       82       -6      0.7
    -148       83       -4      0.7
  -148.5       83       -1      0.7
    -149     83.5       -1      0.7
    -149       84        1      0.7
  -147.5       84        1      0.7
  -148.5     85.5        1      0.7
  -148.5     86.5        1      0.7
  -148.5       87        1      0.7
  -150.5     86.5        5      0.7
    -151       86        4      0.7
    -151     87.5        4      0.7
    -151       89        5      0.7
    -151       90        5      0.7
    -151     88.5        5      0.7
    -151     89.5        5      0.7
    -153     88.5        6      0.7
    -153       90        7      0.7
  -155.5     89.5       10      0.7
  -158.5       91        9      0.6
  -160.5     93.5       10      0.6
  -160.5     94.5       10      0.6
  -161.5       96       12      0.6
  -161.5       97       12      0.6
  -161.5     98.5       12      0.6
    -163     99.5       12      0.6
  -161.5    100.5       11      0.6
  -161.5    101.5       16      0.6
  -164.5    102.5       16      0.6
  -164.5    103.5       16      0.6
    -167    105.5       16      0.6
    -168    108.5       20      0.6
  -169.5      110       19      0.6
  -172.5      113       22      0.6
  -172.5      114       22      0.6
  -172.5    114.5       25      0.6
  -175.5    113.5       24      0.6
  -175.5      112       26      0.6
    -176      112       26      0.6
    -176    111.5       30      0.6
  -175.5    109.5       30      0.6

    1 7
  -143.5     74.5       -4      0.8
  -145.5     73.5       -5      0.8
    -144     71.5       -4      0.8
  -143.5     69.5       -4      0.8
    -142       68       -3      0.8
  -140.5       70       -2      0.8
  -140.5       68       -2      0.8

    1 30
  -140.5       68       -2      0.8
  -140.5     66.5        2      0.8
  -138.5     65.5        2      0.8
  -138.5     64.5        3      0.8
  -138.5     63.5        3      0.8
  -137.5     63.5        3      0.8
  -138.5       62        2      0.8
  -136.5       61        2      0.8
    -137       60        3      0.8
  -139.5       60        5      0.8
  -137.5     59.5        5      0.8
  -137.5       61        5      0.8
  -137.5     59.5        5      0.8
  -137.5       58        5      0.8
    -138       57        5      0.7
    -137       56        6      0.7
  -137.5     54.5        6      0.7
  -137.5       54        7      0.7
  -135.5       52        7      0.7
  -137.5     51.5        9      0.7
  -136.5     49.5        8      0.7
  -136.5       47       11      0.7
  -136.5       47       11      0.7
  -136.5       46       11      0.7
  -136.5       46       12      0.7
  -137.5       46       12      0.7
  -137.5       44       12      0.7
    -139       45       12      0.7
    -139       43       12      0.7
    -139       42       12      0.7

    1 38
  -140.5       68       -2      0.8
    -140     70.5        1      0.8
  -139.5       71        1      0.8
  -139.5       69        1      0.8
  -136.5     68.5        0      0.8
  -136.5     70.5        1      0.8
    -136     69.5        1      0.8
    -136       69        1      0.8
  -133.5     70.5        1      0.8
  -131.5       70        1      0.8
    -129       70        2      0.7
  -127.5     68.5        2      0.7
  -125.5       70        3      0.7
  -123.5     71.5        4      0.7
  -122.5     71.5        4      0.7
    -122     71.5        8      0.7
  -120.5       71        8      0.7
  -120.5       69        8      0.7
    -118       71        8      0.7
  -116.5       72        8      0.7
  -115.5       72        8      0.7
  -115.5     74.5        8      0.7
    -113     75.5        9      0.7
  -111.5     75.5        8      0.7
  -111.5     77.5        9      0.7
  -111.5     78.5        9      0.7
  -109.5     80.5        9      0.7
  -106.5       82       11      0.7
  -106.5     83.5       13      0.7
  -106.5     84.5       14      0.7
    -104     84.5       14      0.7
  -102.5       85       13      0.6
  -100.5       85       14      0.6
   -98.5       88       18      0.6
   -95.5     90.5       17      0.6
   -95.5       88       19      0.6
     -94     89.5       17      0.6
     -94       91       18      0.6

    1 6
  -150.5     76.5      -17      4.8
  -151.5       78      -17      4.3
    -152     80.5      -21      4.3
  -151.5     82.5      -21      4.2
  -151.5     84.5      -25      4.2
  -151.5       87      -25      4.2

    1 8
  -151.5       87      -25      4.2
  -151.5       87      -24        1
  -148.5     88.5      -25        1
  -148.5       87      -27        1
  -148.5       86      -28        1
  -148.5       86      -28        1
  -147.5     86.5      -28        1
  -147.5     86.5      -28        1

    1 31
  -147.5     86.5      -28        1
  -147.5     86.5      -34      0.9
  -147.5     88.5      -34      0.9
    -147     89.5      -38      0.9
    -147     90.5    -40.5      0.9
  -149.5     90.5    -40.5      0.9
  -150.5     89.5    -40.5      0.9
    -153     88.5    -40.5      0.9
    -156     89.5    -40.5      0.9
    -157       90    -42.5      0.8
    -157       93    -42.5      0.8
    -161       93    -42.5      0.8
  -160.5     94.5    -42.5      0.8
    -160     96.5    -42.5      0.8
    -162     95.5    -44.5      0.8
  -161.5       97    -43.5      0.8
    -164     96.5      -48      0.8
    -162     98.5      -48      0.8
  -163.5      100      -50      0.8
    -167    100.5      -51      0.8
    -167    102.5      -51      0.8
    -165      103      -51      0.8
    -165      104      -51      0.8
  -167.5      105      -51      0.8
  -171.5    107.5      -52      0.8
  -171.5    108.5      -51      0.8
    -172    111.5      -50      0.7
    -172    113.5      -50      0.7
    -174    115.5      -50      0.7
    -175    117.5      -50      0.7
  -176.5    117.5      -50      0.7

    1 13
  -147.5     86.5      -28        1
  -147.5     88.5      -28        1
  -147.5     85.5      -29        1
  -147.5     84.5      -29        1
    -146       85      -29        1
    -146       85      -33        1
    -144     84.5      -33        1
    -142       85      -33        1
    -141       86      -34        1
  -139.5       86      -37        1
  -139.5     84.5    -41.5        1
    -137     85.5    -41.5        1
    -137       85      -46        1

    1 11
    -137       85      -46        1
    -136     84.5      -48        1
    -136       84      -51        1
    -136       83      -58        1
    -136     82.5      -69        1
    -136     82.5      -78      0.7
  -135.5       83      -82      0.7
  -132.5     83.5      -82      0.6
  -132.5       86      -82      0.6
    -132     87.5      -84      0.6
  -130.5     88.5      -85      0.6

    1 13
    -137       85      -46        1
    -137     86.5      -46        1
    -135     86.5      -48        1
    -135       85      -49        1
    -135       84      -51        1
  -133.5     84.5      -53        1
  -133.5     84.5      -64        1
  -133.5     84.5      -71      0.7
    -132     84.5      -77      0.7
  -129.5       85      -77      0.7
    -128     86.5      -76      0.6
    -125     88.5      -76      0.6
  -125.5     88.5      -76      0.6

    1 9
  -151.5       87      -25      4.2
    -152     89.5      -22      4.4
    -152     92.5      -20      4.4
    -152       96      -20      4.4
    -152       99      -20      3.7
  -152.5    101.5      -20      3.7
  -152.5    104.5      -20      3.7
    -154    107.5      -20      3.7
  -154.5    108.5      -20      3.7

    1 13
  -154.5    108.5      -20      3.7
  -155.5      107      -20      1.4
    -156      107      -20        1
  -157.5      107      -18        1
  -157.5      105      -17        1
  -157.5      104      -17        1
    -160      104      -17        1
    -160    101.5      -17        1
    -160    100.5      -17      0.9
    -162    100.5      -15      0.9
    -162     99.5      -15      0.9
    -164       98      -15      0.9
    -164       98      -15      0.9

    1 62
    -164       98      -15      0.9
    -162     98.5      -15      0.9
    -162       97      -16      0.9
    -162       97      -11      0.9
    -160     97.5      -11      0.9
    -160     96.5      -11      0.9
    -160     96.5       -7      0.9
    -162       92       -7      0.9
  -160.5     90.5       -7      0.9
  -160.5     88.5       -3      0.9
  -161.5     88.5       -3      0.9
  -160.5       86       -3      0.9
    -161       84       -1      0.9
    -162       83       -1      0.9
    -161       81       -1      0.9
  -160.5     78.5       -1      0.9
    -161     78.5       -1      0.9
    -161     76.5       -1      0.9
    -163     76.5       -1      0.9
    -163       75        1      0.8
    -164       75        1      0.8
    -166       73        1      0.8
  -166.5     71.5        1      0.8
  -166.5       70        1      0.8
  -166.5       68        0      0.8
  -166.5     67.5        0      0.8
  -166.5     69.5        2      0.8
  -166.5       68        2      0.8
  -166.5     66.5        2      0.8
  -166.5       66        2      0.8
    -167       65        5      0.8
    -169       65        5      0.8
    -169     63.5        5      0.7
    -171       62        5      0.7
    -171       61        5      0.7
  -173.5       61        6      0.7
  -173.5       58        6      0.7
  -173.5       57        7      0.7
  -173.5     55.5       10      0.7
  -173.5       53       10      0.7
  -173.5     51.5       10      0.7
  -173.5       50       10      0.7
  -173.5     48.5       10      0.7
    -175       48       13      0.6
    -175       45       13      0.6
  -176.5       41       14      0.6
  -178.5       37       14      0.6
  -178.5       36       14      0.6
    -178       33       14      0.5
    -176     29.5       12      0.5
    -176       26       14      0.5
    -176     22.5       14      0.5
  -174.5       23       14      0.5
    -175     20.5       14      0.6
    -175       18       18      0.6
    -175     16.5       18      0.6
    -173       19       18      0.6
    -173     16.5       18      0.6
    -173       14       20      0.6
    -173       13       20      0.6
  -174.5     15.5       20      0.6
  -172.5     14.5       23      0.6

    1 26
    -164       98      -15      0.9
    -165       96      -15      0.9
  -165.5     93.5      -15      0.9
  -170.5       94      -15      0.9
  -170.5     91.5      -13      0.9
    -171     90.5      -13      0.9
    -171     89.5      -13      0.9
  -174.5       90      -13      0.9
    -176       89      -12      0.8
    -176       88      -13      0.8
    -180       88      -13      0.8
    -182     86.5      -13      0.8
  -184.5     85.5      -13      0.8
  -185.5       84      -12      0.7
    -190       83      -14      0.7
    -190     82.5      -14      0.7
  -191.5       82      -14      0.7
    -193       81      -14      0.7
    -195       81      -14      0.7
  -197.5       80      -14      0.7
    -200       78      -14      0.7
  -200.5       78      -15      0.7
  -202.5     78.5      -15      0.7
  -202.5     77.5      -15      0.7
  -204.5     77.5      -16      0.7
  -204.5     77.5      -16      0.7

    1 12
  -204.5     77.5      -16      0.7
  -204.5     76.5      -14      0.5
    -204       73      -15      0.5
    -202     71.5      -15      0.5
  -204.5     67.5      -14      0.5
  -204.5     65.5      -15      0.5
  -206.5     63.5      -15      0.5
  -206.5       61      -15      0.5
    -207     57.5      -16      0.5
  -208.5     59.5      -16      0.5
  -211.5       57      -15      0.5
  -211.5       55      -15      0.5

    1 24
  -204.5     77.5      -16      0.7
  -207.5       76      -16      0.7
    -210     75.5      -16      0.7
  -213.5     73.5      -12      0.7
    -215     73.5      -12      0.7
  -217.5       72      -11      0.7
    -220     70.5      -11      0.7
    -223       68      -11      0.7
    -223     67.5      -11      0.7
    -225       69      -12      0.7
  -227.5       68       -9      0.6
  -227.5     66.5       -9      0.6
  -228.5     67.5       -9      0.6
  -232.5       65       -9      0.6
  -234.5     64.5       -9      0.6
    -238       63      -10      0.6
    -242       62       -9      0.6
  -246.5       59       -8      0.6
  -248.5     57.5       -6      0.6
    -251     58.5       -6      0.6
  -251.5     56.5       -6      0.6
    -254       57       -6      0.6
    -257       59       -5      0.6
    -257       60       -6      0.6

    1 22
  -154.5    108.5      -20      3.7
  -154.5      109      -21      3.7
    -154      112      -21      3.7
    -154    115.5      -22      3.3
  -153.5    118.5      -19      3.1
  -153.5    121.5      -18      3.1
// "corrected" diameters
  -153.5      124      -18      3.1
    -153      126      -18      3.1
    -153      126      -21      3.0
  -153.5      128      -20      3.0
  -153.5    129.5      -20      3.0
  -153.5      131      -23      3.0
  -153.5    131.5      -23      3.0
  -153.5      133      -23      3.0
  -153.5    134.5      -27      2.9
    -154    136.5      -27      2.9
    -156    137.5      -26      2.9
    -154      139      -27      2.9
  -153.5      141      -30      2.9
  -153.5    142.5      -30      2.9
// done
  -153.5      143      -33      2.9
  -153.5      143      -33      2.9

    1 18
  -153.5      143      -33      2.9
    -151    142.5      -34      1.1
    -150      143      -34      1.1
    -149      143      -34      1.1
    -147      143      -34      1.1
    -147      143      -34        1
    -147      142      -34        1
  -144.5      140      -34        1
  -142.5      140      -33        1
  -142.5      140      -33      0.9
  -140.5      140      -35      0.9
    -141      139      -35      0.9
  -138.5      139      -35      0.9
    -138    138.5      -34      0.9
    -136      137      -34      0.9
    -133      136      -34      0.9
  -131.5      136      -34      0.9
    -130      134      -35      0.9

    1 47
    -130      134      -35      0.9
    -130      131      -35      0.9
  -130.5    131.5      -30      0.9
    -129      129      -30      0.8
    -128      129      -30      0.8
    -128    127.5      -30      0.8
    -126    126.5      -30      0.8
  -125.5      124      -25      0.8
  -125.5    123.5      -25      0.8
  -124.5    122.5      -25      0.8
  -124.5    122.5      -25      0.8
    -123    120.5      -25      0.8
  -121.5    119.5      -25      0.8
  -121.5    118.5      -25      0.8
    -122      117      -25      0.8
    -122      116      -25      0.8
    -119      116      -25      0.8
    -119    114.5      -25      0.8
    -120    113.5      -25      0.8
  -119.5    112.5      -24      0.8
  -118.5    113.5      -24      0.8
  -116.5    113.5      -24      0.8
  -116.5    111.5      -24      0.8
  -114.5    109.5      -24      0.8
    -114    107.5      -24      0.8
    -114      106      -24      0.8
    -114      104      -26      0.8
    -114      103      -26      0.8
  -112.5      103      -25      0.8
  -112.5      101      -25      0.8
    -110       99      -25      0.8
  -109.5     98.5      -24      0.8
  -109.5       99      -24      0.8
  -106.5     98.5      -24      0.8
  -108.5     97.5      -26      0.8
  -107.5       96      -23      0.8
  -105.5       96      -23      0.8
  -102.5       94      -23      0.8
  -102.5     91.5      -23      0.8
  -101.5       89      -23      0.8
     -97       89      -23      0.7
     -96     87.5      -28      0.7
   -93.5     85.5      -28      0.7
   -92.5     81.5      -26      0.7
     -90       77      -26      0.7
   -88.5     74.5      -22      0.7
   -88.5       72      -22      0.7

    1 29
    -130      134      -35      0.9
    -131    135.5      -36      0.9
  -126.5      135      -36      0.9
  -123.5    135.5      -36      0.9
    -123    136.5      -36      0.9
    -120    136.5      -36      0.8
  -120.5      138      -36      0.8
  -117.5      138      -36      0.8
    -117      139      -36      0.8
    -114    139.5      -35      0.8
    -109      140      -35      0.8
  -105.5      141      -39      0.7
  -104.5      141      -39      0.7
  -102.5      142      -39      0.7
   -98.5    141.5      -39      0.7
     -96      144      -39      0.7
   -92.5      144      -38      0.7
   -89.5    144.5      -38      0.7
     -86    145.5      -38      0.7
   -78.5      146      -36      0.7
   -75.5    146.5      -36      0.7
     -72    146.5      -36      0.7
   -69.5    148.5      -36      0.7
   -67.5    148.5      -36      0.7
   -67.5      147      -36      0.7
   -65.5    146.5      -33      0.7
   -63.5    146.5      -33      0.7
     -63    148.5      -33      0.7
     -59      146      -34      0.7

    1 23
  -153.5      143      -33      2.9
//corrected diameters
    -154      144      -33      2.8
  -154.5      144      -33      2.8
  -156.5    143.5      -33      2.8
  -154.5      147      -33      2.8
  -154.5      148      -32      2.8
    -154    149.5      -32      2.7

  -153.5      150      -32      2.7
  -152.5      151      -32      2.7
  -152.5    152.5      -32      2.7
    -150      153      -31      2.7
  -150.5    154.5      -30      2.7
  -152.5      155      -29      2.7
  -152.5    156.5      -33      2.6
  -152.5      158      -32      2.6

    -153      160      -32      2.6
  -150.5    161.5      -33      2.6
  -150.5      163      -35      2.6
  -150.5      164      -35      2.6
  -150.5      165      -35      2.5
    -151    166.5      -35      2.5
    -151      167      -33      2.5
    -150      169      -33      2.5
//done

    1 34
    -150      169      -33      2.1
  -149.5    168.5      -36      0.9
    -148      167      -37      0.9
    -148      166      -37      0.9
  -147.5      164      -37      0.8
  -147.5      162      -37      0.8
    -145      162      -37      0.8
  -145.5      160      -37      0.8
  -143.5    159.5      -37      0.8
  -143.5    158.5      -37      0.8
    -143    157.5    -40.5      0.8
    -143      156    -42.5      0.8
  -142.5    154.5    -41.5      0.8
    -143      153    -40.5      0.8
  -140.5      151    -44.5      0.8
    -139    148.5      -46      0.8
    -138    148.5    -44.5      0.8
  -138.5    145.5    -44.5      0.8
  -138.5    143.5    -43.5      0.7
  -136.5      140    -44.5      0.7
    -134    138.5    -44.5      0.7
    -133    137.5    -44.5      0.7
    -132    137.5    -44.5      0.7
  -131.5      136    -44.5      0.7
  -130.5      136    -44.5      0.7
  -127.5    132.5    -44.5      0.7
  -127.5    130.5    -44.5      0.7
  -125.5      127      -48      0.7
    -123    125.5      -48      0.7
  -120.5      125      -48      0.7
  -120.5    126.5      -48      0.7
  -118.5      124      -47      0.7
  -118.5      123      -47      0.7
  -118.5    122.5      -47      0.7

    1 6
  -118.5    122.5      -47      0.7
    -122    122.5      -47      0.7
  -125.5      120      -47      0.7
  -127.5    119.5      -47      0.7
  -130.5      117      -47      0.7
  -130.5      115      -48      0.7

    1 12
  -118.5    122.5      -47      0.7
    -118    120.5      -49      0.7
  -116.5    119.5      -51      0.7
    -117    116.5      -51      0.7
  -116.5    118.5      -50      0.7
  -116.5    117.5      -47      0.7
    -115      117      -47      0.7
  -114.5      117    -43.5      0.7
  -114.5      115    -43.5      0.7
    -111      116    -43.5      0.7
  -109.5      116    -43.5      0.7
    -107    116.5    -43.5      0.7

    1 138
// corrected diam 
    -150      169      -33      2.5
    -150    169.5      -35      2.5
    -150    171.5      -35      2.4
  -149.5    172.5      -34      2.4
    -149      174      -33      2.4
  -148.5    175.5      -32      2.4
  -148.5    177.5      -32      2.4
  -148.5    178.5      -32      2.4
  -148.5    180.5      -32      2.4
    -148      182      -32      2.4
  -147.5    183.5      -31      2.4
    -147    185.5      -31      2.5
    -147    185.5      -31      2.5
    -147    186.5      -31      2.5
    -147    187.5      -32      2.5
    -147    189.5      -35      2.5
    -147      191      -37      2.6
    -146    193.5      -37      2.6
    -144    196.5      -37      2.6
  -145.5    198.5      -38      2.7
  -145.5    200.5      -37      2.7
// done
  -144.5      202      -36      3.1
    -144      204      -35      3.1
    -142    206.5      -35      3.1
    -142      208      -35      2.5
  -140.5      210      -35      2.5
  -139.5      213      -35      2.3
  -139.5    215.5      -35      2.2
    -140    217.5      -33      2.2
    -139    219.5      -33      2.2
    -139      222      -33      2.2
  -139.5      224      -33      2.2
  -140.5    226.5      -32      2.2
    -140      229      -32      2.2
    -140      231      -32      2.2
    -139    235.5      -32      2.2
    -139    236.5      -32      2.5
    -139      238      -32      2.5
  -138.5      239      -32        2
  -138.5      241      -32        2
    -139    241.5      -32        2
    -139    242.5      -32        2
    -139    244.5      -32        2
    -139    245.5      -32      2.2
    -139    246.5      -32      2.2
    -139      248      -28      1.9
    -139    250.5      -33      2.6
    -139      254      -33      2.6
    -139      257      -33      2.6
  -139.5    259.5      -32      2.1
    -139    261.5      -33      2.1
    -139    263.5      -33      2.1
    -141      266      -33      2.1
  -140.5      268      -31      2.1
  -140.5    269.5      -31      2.1
  -140.5      272      -31      2.1
  -140.5    273.5      -31      2.1
  -142.5    275.5      -31      2.1
    -142      277      -31      2.1
    -142      278      -31      2.1
  -142.5      279      -31      2.1
    -145    280.5      -31      2.1
  -142.5      282      -31      2.1
  -143.5      285      -31      2.1
  -143.5      287      -31      2.1
  -143.5      289      -31      2.1
    -144    290.5      -31      2.1
  -142.5    292.5      -31      2.1
    -143    294.5      -33      2.4
  -142.5    297.5      -33      2.4
    -142    300.5      -33      2.4
    -142      301      -33        2
    -141    302.5      -33        2
    -141    305.5      -32        2
  -139.5      307      -32        2
    -140      309      -32        2
  -141.5      311      -32        2
  -141.5      314      -32        2
    -144      315      -32        2
  -142.5      318      -33        2
  -142.5    320.5      -33        2
    -143      323      -38      1.8
  -142.5    324.5      -38      1.8
    -142    325.5      -38      1.8
    -142      327      -38      1.8
  -141.5      328      -38      1.8
  -141.5      329      -38      1.8
  -142.5    330.5      -38      1.7
    -142    331.5      -38      1.7
    -142    333.5      -38      1.7
  -144.5    334.5      -38      1.7
    -144      337      -38      1.7
    -144    338.5      -37      1.7
    -140    340.5      -37      1.7
    -143      342      -40      1.7
    -144    343.5      -40      1.7
    -144    344.5    -41.5      1.7
  -143.5    345.5      -38      1.7
    -141    347.5      -38      1.7
    -141      349      -38      1.7
    -143    350.5      -40      1.7
    -143      353      -40      1.7
  -142.5      354      -40      1.7
  -142.5      355      -40        2
    -143    356.5      -40      2.2
    -143    358.5      -40      2.2
  -142.5    360.5      -40      1.8
    -142    362.5    -40.5      1.8
    -142      364    -40.5      1.8
  -142.5      366    -41.5      1.8
    -144    367.5    -41.5        2
  -143.5      370    -44.5        2
  -143.5      372    -43.5        2
  -143.5      373    -43.5        2
  -143.5      374    -43.5      1.8
    -142      376    -44.5      1.8
    -142    377.5    -44.5      1.8
  -143.5      379    -44.5      1.8
  -143.5      381    -44.5      1.8
    -141      382      -46      1.8
  -140.5      383      -47      1.8
    -142      385      -47      1.7
    -142      386      -46      1.7
    -142      388      -49      1.7
    -142      390      -48      1.7
    -145    391.5      -48      1.7
    -143      393      -48      1.7
  -143.5      395      -48      2.1
  -143.5      396      -47      1.7
    -144      398      -46      1.7
    -144      398      -50      1.5
    -144    399.5      -50      1.5
    -144      401      -50      1.5
    -144      402      -50      1.5
  -142.5      403      -50      1.3
    -141      404      -50      1.3
    -141      405      -50      1.3
    -141      405      -53      1.3

    1 3
    -141      405      -53      1.3
  -142.5      405      -53      1.1
  -142.5    405.5      -64      1.1

    1 16
    -141      405      -53      1.3
    -140    406.5      -55      1.3
  -140.5      408      -55      1.3
  -140.5    409.5      -55      1.3
  -140.5    410.5      -55      1.5
    -142    412.5      -58      2.2
    -142      414      -60      2.2
    -142    415.5      -58      2.2
    -142    415.5      -58      1.7
    -142      417      -57      1.4
  -139.5      419      -61      1.4
    -138    420.5      -61      1.4
    -138    422.5      -61      1.4
  -138.5    423.5      -61      1.4
  -138.5    424.5      -60      1.4
    -139    425.5      -60      1.4

    1 29
    -139    425.5      -60      1.4
    -139      426      -59      1.1
  -136.5    426.5      -60      1.1
  -135.5    427.5      -62      1.1
  -134.5    428.5      -60      1.1
    -132      431      -62      1.1
    -132      432      -67      1.1
    -132      435      -79      0.9
  -132.5      436      -79      0.9
  -132.5      438      -81      0.9
    -130    439.5      -81      0.9
    -130    441.5      -81      0.9
    -130      443      -81      0.9
    -129    443.5      -81      0.9
    -130      444      -81      0.9
    -127      446      -81      0.9
    -127      447      -81      0.9
    -127    448.5      -81      0.9
  -125.5    448.5      -81      0.9
  -125.5    450.5      -81      0.9
  -124.5      451      -83      0.9
  -124.5      452      -83      0.9
  -122.5      452      -83      0.9
  -122.5      454      -83      0.9
  -124.5      454      -83      0.9
    -123    455.5      -85      0.9
    -123      457      -85      0.9
    -121    457.5      -85      0.9
    -121    457.5      -85      0.9

    1 7
    -121    457.5      -85      0.9
    -119      458      -86      0.6
  -118.5      456      -87      0.6
    -117      456      -87      0.6
    -115      456      -87      0.6
  -114.5    457.5      -89      0.6
  -114.5    459.5      -88      0.6

    1 40
    -121    457.5      -85      0.9
    -121    459.5      -88      0.8
  -121.5    459.5      -88      0.8
    -121      461      -88      0.8
    -119      462      -88      0.8
    -119      464      -87      0.8
    -119      465      -87      0.8
    -121      465      -88      0.8
  -120.5      468      -88      0.8
  -120.5    469.5      -88      0.8
    -116      472      -88      0.8
    -116    473.5      -91      0.8
  -115.5    475.5      -91      0.8
  -112.5      478      -91      0.8
    -109      483      -92      0.8
  -108.5    484.5      -91      0.8
  -106.5      487      -89      0.8
  -104.5    490.5      -90      0.8
  -104.5      493      -89      0.8
  -100.5      495      -89      0.8
    -100      497      -88      0.8
   -96.5      499      -88      0.8
   -97.5      501      -84      0.8
   -95.5      502      -84      0.8
   -96.5    502.5      -84      0.8
   -94.5      503      -84      0.8
   -94.5    506.5      -84      0.8
     -94    506.5      -84      0.8
     -94    508.5      -89      0.8
     -94    509.5      -89      0.8
   -91.5      512      -89      0.8
     -94      512      -89      0.8
     -94      512      -89      0.8
   -92.5      514      -89      0.8
   -92.5    515.5      -90      0.8
   -92.5      517      -92      0.7
   -92.5      518      -92      0.7
   -89.5      521      -92      0.7
   -89.5      523      -92      0.7
   -89.5      523      -92      0.7

    1 20
   -89.5      523      -92      0.7
     -87      525      -96      0.6
     -85    527.5      -96      0.6
   -84.5      529      -97      0.6
   -84.5    529.5      -96      0.6
     -86      531      -99      0.6
   -83.5      534     -102      0.6
   -83.5      535     -101      0.6
     -83      537     -102      0.6
   -81.5      540     -102      0.6
     -81      542     -102      0.6
     -81      543     -101      0.6
     -79    543.5     -101      0.6
     -79    545.5     -100      0.6
   -80.5    546.5     -102      0.6
   -83.5      548     -102      0.6
   -80.5      551     -103      0.6
   -76.5      553     -103      0.6
   -79.5    554.5     -103      0.6
   -75.5      556     -104      0.6

    1 11
   -89.5      523      -92      0.7
   -90.5    523.5      -97      0.7
   -90.5      526      -97      0.7
   -90.5      529      -97      0.7
   -90.5      532      -96      0.7
     -91      534      -97      0.7
     -91      536      -96      0.6
     -91    538.5      -99      0.6
     -92    543.5      -98      0.6
     -94    546.5      -98      0.6
     -92      550      -95      0.6

    1 27
    -139    425.5      -60      1.4
    -140    425.5      -57      1.3
    -140      427      -58      1.3
    -140      428      -57      1.5
    -140      429      -57      1.5
    -141      429      -57      1.5
    -141      430      -59      1.5
  -143.5      432      -58      1.5
    -141      433      -58      1.5
    -141    434.5      -58      1.5
  -141.5      435      -58      1.5
  -139.5    435.5      -58      1.5
    -142    436.5      -58      1.5
  -139.5    437.5      -57      1.3
  -137.5    438.5      -57      1.3
    -141    440.5      -57      1.3
  -142.5      441      -56      1.3
  -143.5    441.5      -56      1.3
    -143    442.5      -57      1.3
  -140.5    444.5      -57      1.3
    -143    443.5      -57      1.3
    -143    444.5      -58      1.3
    -143    445.5      -58      1.3
    -144      446      -58      1.2
    -145    447.5      -58      1.2
    -145    449.5      -58      1.2
    -145      450      -58      1.2

    1 38
    -145      450      -58      1.2
    -142    449.5      -58      1.2
    -142      451      -60        1
  -142.5      452      -63        1
    -140      452      -63        1
  -139.5      454      -63        1
  -137.5      455      -63        1
  -137.5    456.5      -63      0.9
  -135.5      457      -63      0.9
  -135.5    458.5      -66      0.9
  -135.5      460      -66      0.9
    -135      462      -69      0.9
    -135      462      -77      0.8
    -135      466      -80      0.8
    -135    467.5      -80      0.8
    -135      469      -80      0.8
  -133.5      469      -80      0.8
    -135      471      -80      0.7
    -134    471.5      -83      0.7
    -134    472.5      -83      0.7
  -132.5      474      -83      0.7
  -132.5    475.5      -84      0.7
    -130    476.5      -84      0.7
    -132    477.5      -84      0.7
  -128.5    479.5      -87      0.7
  -131.5      480      -87      0.7
    -130      481      -87      0.7
    -130      483      -87      0.7
    -128      483      -87      0.7
    -128      485      -87      0.7
  -126.5      486      -88      0.7
    -127    488.5      -89      0.7
    -124    491.5      -83      0.7
    -126      493      -83      0.7
  -124.5    493.5      -83      0.7
  -124.5    494.5      -83      0.7
    -124    496.5      -83      0.7
    -124    496.5      -83      0.7

    1 26
    -124    496.5      -83      0.7
    -124    499.5      -79      0.6
  -120.5    503.5      -79      0.6
  -117.5      510      -79      0.6
  -114.5    516.5      -79      0.6
  -114.5      521      -75      0.6
  -113.5      524      -75      0.6
  -113.5    527.5      -75      0.6
  -113.5      528      -75      0.6
  -114.5    529.5      -77      0.8
  -116.5    529.5      -77      0.8
  -115.5      531      -77      0.7
  -113.5      531      -77      0.7
    -117      531      -77      0.7
  -117.5      529      -77      0.7
    -117      533      -77      0.7
    -119      530      -77      0.7
    -119    532.5      -77      0.7
    -119    533.5      -77      0.7
    -119      535      -77      0.7
    -119      537      -77      0.7
    -121    536.5      -77      0.7
    -121    534.5      -77      0.7
    -123    536.5      -77      0.7
  -120.5    538.5      -77      0.7
    -123    539.5      -79      0.7

    1 7
    -124    496.5      -83      0.7
  -121.5    499.5      -83      0.7
    -118      501      -83      0.7
  -120.5      503      -83      0.7
  -118.5      505      -83      0.7
  -117.5      506      -80      0.6
  -117.5      506      -83      0.6

    1 15
    -145      450      -58      1.2
    -145      450      -58      1.2
  -145.5    451.5      -57      1.2
    -146      453      -57      1.2
  -147.5    453.5      -57      1.2
    -147      455      -57        1
    -147    456.5      -57        1
  -148.5      457      -57        1
    -149      457      -57        1
    -149    458.5      -57        1
    -147    459.5      -54        1
    -150    459.5      -54        1
  -149.5    461.5      -54        1
    -150      463      -54        1
  -151.5    463.5      -54        1

    1 16
  -151.5    463.5      -54        1
  -151.5    465.5      -49      0.8
  -151.5      467      -49      0.8
    -151    469.5      -49      0.8
    -155    473.5      -49      0.8
    -155    476.5      -49      0.8
    -157    478.5      -49      0.7
    -157      480      -46      0.7
  -158.5    481.5      -46      0.7
    -158    483.5      -46      0.7
    -158    485.5      -46      0.7
  -157.5      488      -46      0.7
  -157.5      490      -46      0.7
    -157      494      -47      0.7
    -157    494.5    -43.5      0.7
    -157    494.5    -43.5      0.7

    1 13
    -157    494.5    -43.5      0.7
    -157    494.5      -53      0.7
    -154      495      -53      0.7
    -154      496      -53      0.7
    -154      497      -55      0.7
    -152      498      -53      0.7
    -152    499.5      -53      0.7
    -152    501.5      -57      0.7
    -152      503      -57      0.7
  -151.5      504      -58      0.7
  -151.5    505.5      -58      0.7
  -149.5      507      -58      0.7
  -149.5      508      -58      0.7

    1 13
    -157    494.5    -43.5      0.7
  -156.5    495.5    -43.5      0.7
  -156.5    495.5      -52      0.7
  -156.5      497      -52      0.7
  -156.5      499      -52      0.7
    -158      499      -52      0.7
    -158      501      -52      0.7
  -156.5    501.5      -52      0.7
  -156.5      504      -52      0.7
  -156.5      506      -54      0.7
  -156.5      508      -54      0.7
    -159    507.5      -54      0.7
    -159    507.5      -54      0.7

    1 21
    -159    507.5      -54      0.7
  -160.5      510      -51      0.7
    -164    513.5      -50      0.7
  -166.5      517      -50      0.7
    -168    518.5      -50      0.7
    -168    520.5      -50      0.7
    -165    524.5      -50      0.7
  -167.5      531      -53      0.7
  -167.5      533      -53      0.7
  -170.5      534      -54      0.7
  -172.5      538      -53      0.7
  -172.5    540.5      -52      0.7
  -173.5    544.5      -52      0.7
  -173.5      547      -52      0.7
    -175      550      -52      0.7
  -173.5    553.5      -52      0.7
  -173.5      555      -52      0.7
  -177.5      556      -52      0.7
  -177.5    559.5      -52      0.7
    -178    563.5      -52      0.7
    -178    563.5      -52      0.7

    1 50
    -159    507.5      -54      0.7
    -159    505.5      -54      0.7
    -160    508.5      -54      0.7
    -161    511.5      -54      0.7
  -163.5      513      -54      0.7
  -163.5    514.5      -56      0.7
  -163.5    516.5      -55      0.7
  -163.5    518.5      -55      0.7
  -163.5    521.5      -55      0.7
  -163.5    523.5      -56      0.7
  -163.5    526.5      -58      0.7
  -163.5    528.5      -58      0.7
    -164      529      -57      0.7
    -164      531      -57      0.7
  -166.5      533      -57      0.7
    -169      535      -57      0.7
    -169      536      -57      0.7
    -169      536      -57      0.6
    -169    537.5      -56      0.6
    -169    538.5      -56      0.6
  -168.5      539      -56      0.6
  -168.5      537      -57      0.6
    -170      537      -53      0.6
  -171.5      539      -53      0.6
    -171      541      -53      0.6
  -171.5      542      -53      0.6
  -171.5    542.5      -53      0.6
    -172      544      -53      0.6
    -169      545      -53      0.6
    -169      546      -52      0.6
    -169    547.5      -52      0.6
    -173    547.5      -52      0.6
    -173      549      -52      0.6
    -173    550.5      -52      0.6
  -170.5      552      -52      0.6
  -173.5      554      -52      0.5
  -173.5      556      -52      0.5
  -174.5    558.5      -54      0.5
  -174.5      561      -54      0.5
  -174.5      563      -56      0.5
    -174    564.5      -56      0.5
    -174    566.5      -56      0.5
    -174    566.5      -51      0.6
    -174    568.5      -50      0.6
  -172.5      569      -50      0.6
  -172.5    570.5      -50      0.6
  -172.5      573      -50      0.6
    -174    572.5      -47      0.6
  -174.5      575      -48      0.6
  -174.5    576.5      -48      0.6

    1 27
  -151.5    463.5      -54        1
  -153.5      467      -50        1
    -156      468      -50        1
    -158      471      -50        1
    -158    472.5      -50        1
    -158      475      -50        1
    -158    476.5      -50        1
    -161      479      -50        1
    -164      479      -50        1
  -167.5      480      -50        1
  -167.5      481      -54        1
    -169      483      -53        1
    -172      483      -54        1
    -172      484      -54        1
  -175.5      487      -54        1
  -175.5    488.5      -54        1
    -177    490.5      -62      0.9
    -177    491.5      -62      0.9
    -180    491.5      -62      0.9
    -180      494      -62      0.9
    -180      496      -62      0.9
  -182.5    496.5      -62      0.9
  -184.5    496.5      -62      0.9
    -185    497.5      -62      0.9
  -187.5      501      -62      0.9
    -190      503      -58      0.9
    -190      503      -58      0.9

    1 17
    -190      503      -58      0.9
    -190      503      -66      0.7
  -190.5    506.5      -70      0.7
  -193.5      511      -69      0.7
  -195.5      514      -69      0.7
    -198      516      -71      0.7
    -200      516      -71      0.7
    -200      518      -71      0.7
    -202      519      -71      0.6
    -204    520.5      -71      0.6
    -206    520.5      -71      0.6
    -206      523      -71      0.6
    -206    524.5      -71      0.6
  -208.5      526      -71      0.6
  -209.5      529      -70      0.6
  -213.5      531      -67      0.6
    -214      531      -67      0.6

    1 13
    -214      531      -67      0.6
  -216.5      529      -67      0.6
  -220.5    527.5      -69      0.6
  -222.5    527.5      -69      0.6
  -222.5    529.5      -68      0.6
  -225.5    527.5      -68      0.6
  -227.5      526      -68      0.6
  -229.5    527.5      -67      0.6
  -230.5    529.5      -67      0.6
  -232.5      531      -70      0.6
    -235    532.5      -69      0.6
    -238    531.5      -69      0.6
    -238      535      -69      0.6

    1 12
    -214      531      -67      0.6
  -212.5    534.5      -64      0.6
    -216    536.5      -65      0.6
    -219    537.5      -65      0.6
    -219    540.5      -64      0.6
    -218    541.5      -64      0.6
  -219.5    542.5      -64      0.6
  -219.5      543      -65      0.6
  -222.5    544.5      -65      0.6
  -222.5    546.5      -64      0.6
    -224    546.5      -64      0.6
    -224    546.5      -64      0.6

    1 8
    -224    546.5      -64      0.6
  -229.5    548.5      -66      0.6
    -232      552      -66      0.6
    -235      554      -66      0.6
    -239      557      -66      0.6
    -242      559      -65      0.6
  -243.5      559      -65      0.6
  -243.5      561      -64      0.6

    1 16
    -224    546.5      -64      0.6
    -223      550      -67      0.6
  -225.5      553      -66      0.6
  -225.5      555      -67      0.6
  -227.5    558.5      -67      0.6
    -230      560      -67      0.6
  -231.5    562.5      -67      0.6
    -231      564      -67      0.6
    -231    565.5      -67      0.6
    -233    572.5      -67      0.6
    -234      572      -66      0.6
    -234      576      -66      0.6
    -234    577.5      -66      0.6
    -234    579.5      -66      0.6
    -232      581      -66      0.6
    -232    583.5      -66      0.6

    1 7
    -190      503      -58      0.9
    -190    504.5      -58      0.9
    -192      506      -58      0.9
    -192      507      -59      0.9
  -191.5    508.5      -59      0.9
  -194.5    507.5      -59      0.9
  -194.5    507.5      -59      0.9

    1 9
  -194.5    507.5      -59      0.9
    -195    509.5      -59      0.7
  -194.5    511.5      -59      0.7
  -194.5      513      -59      0.7
  -195.5      514      -60      0.7
  -196.5      516      -59      0.7
    -196    519.5      -63      0.7
  -197.5    523.5      -64      0.7
  -197.5    524.5      -64      0.7

    1 42
  -197.5    524.5      -64      0.7
    -197    527.5      -64      0.7
  -197.5      530      -64      0.7
  -198.5    532.5      -64      0.7
    -198      533      -64      0.7
    -198      535      -64      0.7
  -198.5      538      -64      0.7
  -198.5      538      -70      0.7
  -198.5      540      -70      0.7
  -199.5      540      -69      0.7
  -199.5    543.5      -71      0.7
  -203.5    543.5      -73      0.7
  -203.5    546.5      -73      0.7
  -203.5      549      -73      0.7
  -203.5    552.5      -77      0.7
  -203.5    553.5      -78      0.7
    -199    553.5      -78      0.7
    -204    555.5      -77      0.7
    -202      558      -77      0.7
    -201    559.5      -77      0.7
  -197.5      561      -77      0.7
  -196.5    563.5      -77      0.7
  -196.5    565.5      -77      0.7
  -196.5    568.5      -76      0.7
  -196.5      570      -77      0.7
    -196    571.5      -77      0.7
    -198      575      -77      0.7
    -198      575      -77      0.4
  -195.5    577.5      -77      0.4
  -198.5    580.5      -77      0.4
  -198.5    582.5      -76      0.4
  -197.5    586.5      -77      0.4
  -195.5      591      -77      0.4
  -195.5    593.5      -77      0.4
  -198.5    592.5      -78      0.4
  -198.5      595      -75      0.4
  -198.5      601      -74      0.4
  -202.5      603      -73      0.4
  -202.5      604      -80      0.5
    -205    603.5      -80      0.5
    -205      606      -79      0.5
    -205      606      -79      0.5

    1 13
    -205      606      -79      0.5
    -205      606      -81      0.4
    -208      608      -79      0.4
    -208      608      -77      0.4
    -208      608      -77      0.4
    -208      608      -77      0.4
  -211.5      609      -77      0.4
    -216      610      -79      0.4
  -219.5    610.5      -79      0.4
    -224      612      -81      0.4
    -227    611.5      -81      0.4
    -230    609.5      -81      0.4
    -233    609.5      -80      0.4

    1 12
    -205      606      -79      0.5
    -209      606      -79      0.5
    -209    604.5      -79      0.5
    -211      605      -86      0.5
    -211      604      -86      0.5
  -214.5      604      -85      0.5
  -214.5    605.5      -87      0.5
    -217      605      -87      0.5
    -217    602.5      -90      0.5
    -221    602.5      -90      0.5
    -223    602.5      -89      0.5
  -225.5      603      -88      0.5

    1 18
  -197.5    524.5      -64      0.7
  -195.5    526.5      -64      0.7
  -192.5    532.5      -63      0.7
    -192      534      -63      0.7
    -190      534      -63      0.7
  -187.5    535.5      -63      0.7
  -185.5      536      -63      0.7
  -185.5      536      -68      0.7
  -185.5      537      -67      0.7
  -184.5      537      -67      0.7
  -184.5      540      -67      0.7
  -184.5      540      -69      0.7
  -184.5      540      -69      0.7
  -184.5      540      -69      0.7
  -187.5      542      -69      0.7
  -187.5    543.5      -69      0.7
  -187.5      545      -71      0.7
  -187.5      544      -72      0.7

    1 30
  -187.5      544      -72      0.7
    -191      545      -72      0.7
    -192    545.5      -72      0.7
  -191.5      548      -72      0.6
    -195      547      -72      0.6
    -195    548.5      -72      0.6
  -193.5    550.5      -75      0.6
  -198.5      553      -73      0.6
  -198.5    553.5      -73      0.6
  -201.5    553.5      -73      0.6
  -202.5    555.5      -73      0.6
  -202.5      557      -73      0.6
    -202    559.5      -75      0.6
    -202    561.5      -75      0.6
    -202    563.5      -74      0.5
  -203.5    565.5      -74      0.5
  -203.5      568      -74      0.5
  -203.5      570      -72      0.5
  -203.5    571.5      -72      0.5
  -203.5    571.5      -76      0.6
  -203.5      573      -77      0.6
    -205      573      -77      0.6
    -203    574.5      -77      0.6
  -206.5      573      -77      0.6
    -205    574.5      -77      0.6
  -206.5    574.5      -77      0.6
  -206.5    575.5      -77      0.6
  -206.5      577      -78      0.6
    -206      578      -78      0.6
    -207      578      -78      0.6

    1 27
  -187.5      544      -72      0.7
    -188      546      -70      0.7
    -188    547.5      -69      0.7
    -188    548.5      -69      0.7
    -189    549.5      -69      0.7
  -184.5      550      -69      0.7
  -187.5      551      -69      0.7
  -187.5      553      -69      0.7
  -185.5    552.5      -71      0.7
    -187      556      -71      0.7
    -187    557.5      -71      0.7
    -186    556.5      -71      0.7
    -184    557.5      -71      0.7
    -184    559.5      -70      0.7
    -184    561.5      -70      0.7
    -186    562.5      -70      0.7
    -186    563.5      -72      0.7
    -186      564      -71      0.7
  -183.5    565.5      -74      0.7
  -183.5    567.5      -74      0.7
    -183      569      -73      0.5
    -183      571      -73      0.6
    -187      572      -69      0.6
    -187    573.5      -68      0.6
    -190    573.5      -64      0.6
  -193.5    573.5      -61      0.6
  -194.5    574.5      -58      0.6

    1 10
  -194.5    507.5      -59      0.9
    -195      507      -56      0.8
  -196.5    509.5      -56      0.8
    -198    510.5      -56      0.8
  -197.5    512.5      -56      0.8
  -197.5      513      -56      0.8
    -201    513.5      -56      0.8
    -201    514.5      -59      0.8
  -202.5    516.5      -59      0.8
  -202.5    516.5      -59      0.8

    1 16
  -202.5    516.5      -59      0.8
  -203.5    515.5      -59      0.8
  -206.5    517.5      -58      0.8
    -208      516      -58      0.8
  -210.5      518      -54      0.8
    -214    516.5      -54      0.8
  -215.5    516.5      -53      0.8
    -216      518      -53      0.8
    -219      518      -53      0.7
    -222      518      -53      0.7
    -224      519      -53      0.7
  -224.5      517      -53      0.7
  -227.5      517      -52      0.7
    -230      517      -51      0.7
  -229.5    518.5      -51      0.7
  -229.5    518.5      -51      0.7

    1 33
  -229.5    518.5      -51      0.7
  -229.5    518.5      -52      0.7
  -227.5    519.5      -57      0.7
  -227.5      522      -56      0.7
  -229.5    523.5      -57      0.7
  -229.5    524.5      -57      0.7
    -229      527      -59      0.7
    -229    528.5      -59      0.7
    -229    531.5      -60      0.7
    -229    533.5      -60      0.7
    -229    535.5      -60      0.7
  -232.5    535.5      -60      0.7
  -228.5    537.5      -60      0.7
  -230.5      540      -60      0.7
  -228.5    542.5      -58      0.6
  -228.5    544.5      -58      0.6
  -224.5    545.5      -58      0.6
    -223      548      -58      0.6
    -223    550.5      -58      0.6
    -220    552.5      -58      0.6
  -218.5    554.5      -56      0.6
  -215.5      556      -56      0.6
  -215.5      559      -56      0.6
    -212      561      -59      0.6
    -209      563      -59      0.6
  -206.5    564.5      -59      0.6
    -203    565.5      -60      0.6
    -203      567      -57      0.6
    -199      569      -57      0.6
  -197.5      569      -57      0.6
    -196      568      -57      0.6
    -195      569      -57      0.6
    -195      569      -57      0.6

    1 15
  -229.5    518.5      -51      0.7
    -232      518      -51      0.7
  -234.5      518      -49      0.7
    -235      518      -49      0.7
  -236.5    516.5      -49      0.7
    -237    518.5      -49      0.7
    -239      517      -49      0.7
  -239.5      519      -49      0.7
  -240.5      519      -49      0.7
  -241.5    517.5      -47      0.7
  -244.5    516.5      -46      0.7
  -247.5      517    -44.5      0.6
  -249.5    519.5    -43.5      0.6
  -251.5      517    -43.5      0.6
  -252.5      517    -42.5      0.6

    1 69
  -252.5      517    -42.5      0.6
    -252      520    -42.5      0.6
    -255    519.5    -41.5      0.6
  -257.5    519.5      -40      0.6
    -262      520      -40      0.6
    -262      520    -44.5      0.8
    -264      520    -44.5      0.8
  -264.5    519.5      -46      0.7
    -266    519.5      -46      0.7
    -265    521.5      -46      0.7
    -268    521.5    -44.5      0.7
  -267.5      523    -42.5      0.7
  -269.5    522.5    -42.5      0.6
  -269.5    524.5    -44.5      0.6
    -270    526.5    -44.5      0.6
    -272    526.5    -44.5      0.6
    -272    528.5    -44.5      0.6
  -274.5      528      -50      0.6
  -274.5      529      -50      0.6
    -275    528.5      -50      0.6
    -275      531      -50      0.6
    -279      531      -50      0.6
  -281.5    530.5      -50      0.6
    -283      529      -53      0.6
  -285.5    526.5      -55      0.6
    -289    524.5      -57      0.6
  -289.5      523      -57      0.5
  -291.5    522.5      -57      0.4
  -292.5      521      -57      0.4
    -293      519      -57      0.4
    -295      517      -57      0.4
  -296.5      517      -57      0.4
  -296.5      516      -57      0.4
    -299      515      -68      0.5
    -299      513      -68      0.5
  -304.5      513      -68      0.5
  -306.5      513      -68      0.5
  -308.5      513      -68      0.5
  -309.5    514.5      -68      0.5
    -311    514.5      -68      0.5
  -311.5    514.5      -68      0.5
  -313.5    514.5      -68      0.5
  -313.5    515.5      -68      0.5
    -315    514.5      -68      0.5
  -319.5    516.5      -71      0.4
    -321    515.5      -70      0.3
    -324    515.5      -68      0.3
    -324    517.5      -69      0.3
    -326    517.5      -71      0.3
    -329    519.5      -71      0.3
    -332      520      -71      0.3
  -336.5    521.5      -71      0.3
    -339    521.5      -73      0.3
    -339    523.5      -73      0.3
  -342.5    523.5      -73      0.3
  -344.5    522.5      -73      0.3
  -348.5    522.5      -73      0.3
    -349      523      -73      0.3
    -352      525      -73      0.3
    -354      527      -73      0.3
  -358.5      525      -74      0.3
  -360.5      527      -75      0.3
  -363.5      527      -75      0.3
  -365.5      527      -75      0.3
    -369      527      -77      0.3
  -371.5    526.5      -78      0.3
  -379.5    526.5      -77      0.3
  -382.5      528      -76      0.3
  -382.5    529.5      -76      0.3

    1 37
  -252.5      517    -42.5      0.6
  -256.5    515.5    -40.5      0.6
    -260    515.5    -40.5      0.6
    -266    515.5      -36      0.6
  -268.5      515      -37      0.6
  -275.5    514.5      -35      0.6
    -282    513.5      -35      0.6
    -289      514      -35      0.6
    -294    512.5      -34      0.6
  -299.5    511.5      -33      0.6
    -305    511.5      -32      0.6
  -314.5    509.5      -31      0.6
  -319.5    509.5      -30      0.6
  -323.5      511      -30      0.6
  -325.5    509.5      -30      0.6
  -325.5    510.5      -30      0.6
  -326.5    509.5      -30      0.6
  -326.5      510      -30      0.6
    -332    508.5      -30      0.6
    -332      510      -30      0.6
  -335.5    508.5      -30      0.6
  -337.5    511.5      -30      0.6
    -340    509.5      -30      0.6
  -344.5      510      -29      0.6
    -347      511      -29      0.6
  -353.5      512      -29      0.6
    -356    510.5      -29      0.6
    -356      512      -29      0.6
  -357.5      511      -29      0.6
  -357.5      513      -29      0.6
    -360      513      -29      0.6
  -362.5    514.5      -29      0.6
  -362.5    515.5      -29      0.6
  -366.5      515      -29      0.6
  -366.5    513.5      -29      0.6
  -372.5    515.5      -32      0.6
  -373.5    516.5      -32      0.6

    1 6
  -373.5    516.5      -32      0.6
    -375      517      -33      0.6
  -375.5      519      -33      0.6
    -379      517      -33      0.6
    -379    520.5      -33      0.6
    -379      521      -29      0.6

    1 15
  -373.5    516.5      -32      0.6
  -373.5    515.5      -34      0.6
  -377.5    515.5      -35      0.6
    -379    515.5      -35      0.6
    -380      514      -35      0.6
    -380    515.5      -35      0.6
    -385    514.5      -35      0.6
    -389      514      -35      0.6
    -391      514      -37      0.6
    -393      515      -37      0.6
  -396.5      512      -37      0.6
    -398      514      -36      0.6
  -401.5      514      -35      0.6
  -401.5      511      -32      0.6
    -402      511      -32      0.6

    1 24
    -402      511      -32      0.6
    -402    509.5      -32      0.6
    -402    507.5      -33      0.6
    -403    507.5      -33      0.6
  -402.5      507      -33      0.6
    -401      506      -33      0.6
    -402    508.5      -35      0.6
    -403    506.5      -34      0.6
  -407.5    506.5      -32      0.6
  -410.5    509.5      -32      0.6
    -412      508      -34      0.6
  -413.5      506      -34      0.6
    -416    507.5      -33      0.6
  -415.5    506.5      -33      0.6
  -417.5    506.5      -33      0.6
  -417.5    505.5      -33      0.6
    -418    509.5      -33      0.6
  -421.5    508.5      -33      0.6
    -424    510.5      -33      0.6
    -425    512.5      -33      0.6
  -427.5      510      -33      0.6
  -430.5      511      -33      0.6
    -431      510      -34      0.6
    -431    507.5      -32      0.6

    1 6
    -402      511      -32      0.6
    -404    510.5      -33      0.6
  -407.5      509      -33      0.6
  -408.5      509      -33      0.6
    -410      510      -33      0.6
  -411.5      509      -33      0.6

    1 12
  -202.5    516.5      -59      0.8
    -202      519      -59      0.8
  -202.5      521      -58      0.8
  -202.5    522.5      -58      0.8
  -204.5    523.5      -58      0.8
  -204.5      525      -57      0.8
    -204      529      -56      0.8
    -203    530.5      -58      0.8
  -203.5      534      -58      0.8
    -204      538      -58      0.8
    -204      540      -58      0.8
  -203.5      542      -59      0.8

    1 10
    -156     -9.5       16      0.8
  -156.5     -9.5       16      0.8
    -158      -10       16      0.8
    -158      -12       16      0.8
    -160      -10       16      0.8
    -160      -11       15      0.8
  -162.5    -11.5       15      0.8
  -160.5      -13       20      0.8
  -160.5      -10       20      0.8
  -159.5      -12       20      0.8

    1 15
  -159.5      -12       20      0.8
  -157.5    -12.5       23      0.8
  -157.5      -14       23      0.8
  -157.5      -15       25      0.8
    -156    -16.5       25      0.8
  -154.5    -14.5       29      0.8
  -154.5      -13       32      0.8
    -152    -13.5       32      0.8
  -152.5    -12.5       31      0.8
  -155.5      -12       31      0.8
    -154      -11       31      0.8
  -153.5     -9.5       31      0.8
  -153.5       -9       32      0.8
  -152.5      -10       32      0.8
  -152.5       -8       32      0.8

    1 38
  -152.5       -8       32      0.8
  -151.5     -8.5       32      0.8
  -151.5      -10       32      0.8
    -150     -7.5       33      0.8
    -150       -6       35      0.7
    -152       -8       35      0.7
    -152       -6       35      0.7
  -150.5     -5.5       37      0.7
  -150.5       -4       37      0.7
    -149       -4       37      0.7
    -149     -5.5       37      0.7
  -148.5     -4.5       37      0.7
  -146.5     -3.5       37      0.7
  -146.5       -5       37      0.7
    -150       -2       37      0.7
  -145.5       -4       39      0.7
  -144.5     -1.5       41      0.7
  -144.5        0       42      0.7
  -142.5        0       42      0.7
  -143.5      0.5       42      0.7
  -142.5      0.5       47      0.7
  -144.5        2       47      0.7
    -143        0       47      0.7
  -140.5        0       47      0.7
  -140.5      1.5       46      0.7
  -140.5      2.5       46      0.7
  -139.5        2       46      0.7
  -139.5      0.5       46      0.7
    -138     -0.5       46      0.7
  -138.5        1       52      0.7
  -137.5        1       52      0.7
  -136.5      2.5       52      0.7
  -136.5     -0.5       53      0.7
    -135        1       52      0.7
  -132.5     -0.5       54      0.7
  -132.5      0.5       52      0.7
    -134      0.5       56      0.7
    -134      0.5       56      0.7

    1 41
  -152.5       -8       32      0.8
    -151      -10       35      0.7
    -150     -9.5       37      0.7
  -148.5      -10       37      0.7
  -148.5    -11.5       37      0.7
    -147     -9.5       37      0.7
    -147      -11       40      0.7
    -147     -9.5       40      0.7
  -144.5      -11       40      0.7
  -143.5    -11.5       42      0.7
  -141.5    -11.5       42      0.7
  -141.5      -13       42      0.7
  -140.5      -12       42      0.7
  -140.5      -14       41      0.7
    -140    -15.5       44      0.7
  -137.5      -17       44      0.7
    -137      -17       44      0.7
    -137      -15       44      0.7
    -135    -17.5       45      0.7
  -134.5      -15       49      0.7
  -132.5      -17       51      0.7
  -130.5    -18.5       50      0.7
  -130.5    -16.5       49      0.7
    -128    -16.5       52      0.6
    -128      -15       52      0.6
  -125.5    -16.5       52      0.6
  -125.5      -15       52      0.6
  -123.5      -15       53      0.6
    -122    -15.5       53      0.6
    -122      -14       53      0.6
    -120      -14       53      0.6
    -120    -12.5       54      0.6
  -119.5      -14       55      0.6
  -119.5      -12       58      0.6
    -117      -12       59      0.6
    -117    -11.5       60      0.6
    -117    -10.5       60      0.6
    -114      -12       60      0.6
    -114    -10.5       59      0.6
  -114.5    -10.5       59      0.6
  -114.5    -10.5       67      0.6

    1 21
  -159.5      -12       20      0.8
    -159      -12       22      0.8
  -160.5      -12       22      0.8
  -162.5    -10.5       21      0.8
  -162.5    -13.5       21      0.8
  -164.5    -13.5       22      0.8
  -164.5      -12       22      0.8
  -165.5      -11       22      0.8
  -167.5    -11.5       22      0.8
  -167.5    -13.5       22      0.8
  -168.5      -12       24      0.8
    -169    -12.5       24      0.8
    -169    -13.5       24      0.8
  -170.5    -13.5       24      0.8
    -172    -13.5       24      0.8
    -172    -13.5       26      0.8
  -173.5      -13       26      0.8
    -171      -13       26      0.8
    -171      -12       26      0.8
    -173    -12.5       28      0.8
    -173    -12.5       28      0.8

    1 4
    -173    -12.5       28      0.8
    -173    -14.5       30      0.8
  -173.5    -15.5       30      0.8
    -174    -15.5       31      0.8

    1 27
    -174    -15.5       31      0.8
    -174      -17       31      0.8
  -174.5      -17       31      0.8
  -174.5      -18       31      0.7
  -174.5    -20.5       31      0.7
  -174.5      -22       33      0.7
  -174.5    -23.5       33      0.7
  -174.5    -24.5       37      0.7
  -174.5      -27       37      0.7
    -173    -29.5       35      0.7
    -173    -31.5       35      0.7
    -173    -33.5       35      0.7
  -171.5    -35.5       36      0.7
  -171.5      -38       36      0.7
    -173    -38.5       36      0.7
    -173    -38.5       39      0.7
    -173    -41.5       39      0.7
    -173      -42       40      0.7
    -171    -42.5       39      0.7
    -172      -45       40      0.7
    -172      -46       41      0.7
    -172      -48       42      0.7
    -172      -49       42      0.7
    -171      -50       41      0.7
    -171      -53       42      0.7
  -169.5    -54.5       42      0.7
  -169.5      -55       43      0.7

    1 5
  -169.5      -55       43      0.7
    -167      -55       44      0.5
    -167    -57.5       46      0.5
    -167      -60       45      0.5
    -167      -60       45      0.5

    1 20
  -169.5      -55       43      0.7
  -169.5    -56.5       42      0.8
  -169.5    -58.5       44      0.8
  -169.5      -59       44      0.7
  -169.5      -61       44      0.7
  -169.5      -62       45      0.7
    -168    -62.5       45      0.7
    -168    -64.5       45      0.7
    -167      -64       45      0.7
    -167      -63       45      0.7
  -165.5      -66       50      0.7
    -165      -67       50      0.7
    -162    -68.5       52      0.7
  -161.5      -70       52      0.7
    -159      -73       52      0.7
    -159    -75.5       54      0.7
  -158.5    -76.5       54      0.7
  -156.5    -76.5       53      0.7
  -156.5    -79.5       54      0.7
    -156      -81       54      0.7

    1 19
    -174    -15.5       31      0.8
    -174    -14.5       31      0.8
    -174    -12.5       31      0.8
  -175.5    -12.5       31      0.8
  -175.5      -12       31      0.8
  -176.5    -11.5       36      0.8
  -177.5      -11       36      0.8
  -177.5     -9.5       35      0.8
  -180.5     -9.5       35      0.8
  -178.5     -8.5       34      0.8
    -180     -8.5       34      0.8
  -180.5     -7.5       37      0.8
  -180.5     -6.5       37      0.8
  -180.5       -5       37      0.8
    -182       -4       39      0.8
    -184       -4       39      0.8
  -181.5       -3       39      0.8
  -183.5     -2.5       39      0.8
    -184     -2.5       42      0.8

    1 10
    -184     -2.5       42      0.8
    -184     -0.5       41      0.7
    -184        0       41      0.7
  -183.5        0       41      0.7
    -183      0.5       41      0.7
    -183        2       41      0.7
  -180.5      2.5       41      0.7
  -180.5      3.5       44      0.7
    -183      3.5       44      0.7
    -183        5       45      0.7

    1 38
    -184     -2.5       42      0.8
  -185.5       -2       41      0.8
  -186.5       -1       41      0.8
    -189      0.5       41      0.8
    -189      2.5       40      0.8
  -188.5        2       43      0.8
  -190.5      3.5       43      0.8
  -193.5        5       44      0.8
  -194.5        7       44      0.8
  -196.5        8       44      0.8
  -197.5        8       43      0.8
  -197.5     10.5       43      0.8
    -201     10.5       42      0.8
    -201     12.5       42      0.8
    -202       13       41      0.7
  -203.5       15       45      0.7
  -203.5       17       45      0.7
    -206       18       43      0.7
    -206     19.5       42      0.7
    -207       21       45      0.6
  -209.5       22       45      0.6
  -209.5     23.5       45      0.6
  -211.5     23.5       45      0.6
    -214     26.5       44      0.6
    -214     27.5       44      0.6
  -215.5     27.5       44      0.6
    -216     28.5       44      0.6
    -218     28.5       44      0.6
  -218.5     31.5       46      0.6
  -221.5       34       50      0.6
  -222.5       36       50      0.6
  -223.5       36       50      0.6
    -224     38.5       50      0.6
  -226.5       39       52      0.6
  -227.5       40       53      0.6
    -230       42       56      0.6
    -231       41       56      0.6
  -231.5       43       60      0.6

    1 14
    -173    -12.5       28      0.8
  -173.5    -15.5       27      0.8
  -174.5    -14.5       27      0.8
  -175.5      -13       27      0.8
  -175.5    -15.5       27      0.8
    -178      -17       27      0.8
    -178    -15.5       27      0.8
  -178.5      -16       28      0.8
  -178.5    -17.5       24      0.8
    -180      -19       24      0.8
  -182.5      -19       24      0.8
  -182.5    -20.5       28      0.8
    -183    -18.5       28      0.8
    -183    -18.5       28      0.8

    1 66
    -183    -18.5       28      0.8
    -183    -21.5       28      0.8
  -183.5    -21.5       28      0.8
    -185      -24       28      0.8
    -187      -26       28      0.8
    -187    -28.5       28      0.8
    -187    -30.5       28      0.8
    -187      -32       28      0.8
    -188      -32       28      0.8
    -189    -33.5       29      0.8
    -189    -35.5       30      0.8
  -189.5    -37.5       23      0.8
  -191.5    -38.5       23      0.8
  -191.5      -41       23      0.8
  -192.5      -44       22      0.7
  -194.5      -47       22      0.7
    -195    -47.5       24      0.7
  -195.5    -49.5       24      0.7
    -195    -50.5       23      0.7
  -196.5    -52.5       23      0.7
  -196.5      -54       25      0.7
  -197.5    -53.5       24      0.7
  -197.5      -55       25      0.7
  -197.5      -57       25      0.7
  -198.5    -55.5       25      0.7
  -198.5    -58.5       29      0.7
  -200.5      -63       30      0.7
  -200.5      -65       30      0.7
  -202.5    -68.5       29      0.7
    -204      -70       29      0.7
  -205.5      -73       29      0.7
  -205.5    -75.5       29      0.7
    -206    -72.5       29      0.7
    -206      -75       29      0.7
  -206.5    -73.5       29      0.7
  -206.5    -75.5       29      0.7
    -210    -77.5       29      0.7
    -213      -79       29      0.6
    -213    -80.5       29      0.6
    -215    -80.5       32      0.6
    -215      -83       32      0.6
  -216.5      -84       32      0.6
    -220      -88       32      0.6
  -222.5      -93       32      0.6
    -224      -93       34      0.6
    -227      -93       34      0.6
    -230    -94.5       37      0.6
  -232.5      -96       37      0.6
  -235.5      -97       37      0.6
    -237    -98.5       37      0.6
  -240.5      -98       37      0.6
  -242.5    -99.5       37      0.6
  -244.5    -99.5       37      0.6
  -244.5   -100.5       37      0.6
  -245.5     -102       37      0.6
  -247.5     -105       38      0.6
    -248     -107       37      0.6
  -249.5   -108.5       36      0.6
    -251   -110.5       40      0.6
  -253.5   -110.5       40      0.6
    -255   -110.5       40      0.6
    -256     -112       40      0.6
  -258.5   -112.5       40      0.6
  -262.5     -114       42      0.5
  -264.5     -114       44      0.5
  -264.5   -115.5       44      0.5

    1 12
    -183    -18.5       28      0.8
  -183.5      -19       29      0.8
    -186      -19       29      0.8
    -189    -20.5       28      0.8
  -192.5      -22       28      0.8
    -195      -22       33      0.8
    -197      -22       31      0.8
  -199.5      -22       31      0.8
  -200.5    -22.5       32      0.8
  -202.5      -21       32      0.8
    -206    -23.5       32      0.8
    -206    -23.5       32      0.8

    1 39
    -206    -23.5       32      0.8
    -211    -24.5       33      0.7
  -212.5      -26       35      0.7
  -215.5      -27       35      0.7
    -217      -27       35      0.7
    -222      -30       34      0.7
    -223      -31       35      0.7
    -225      -32       35      0.7
    -227      -32       35      0.7
  -230.5      -34       37      0.7
  -233.5      -34       37      0.7
  -237.5      -37       38      0.7
  -239.5      -38       38      0.7
    -242      -38       39      0.7
    -245      -38       39      0.7
    -247      -40       39      0.7
    -248      -40       38      0.6
    -248    -41.5       39      0.6
  -250.5    -41.5       38      0.6
    -248      -43       37      0.6
  -251.5      -43       38      0.6
  -251.5    -44.5       39      0.6
    -254    -44.5       37      0.6
    -254      -46       40      0.6
  -257.5      -47       40      0.6
  -263.5      -47       40      0.6
    -268      -50       40      0.6
  -271.5      -50       39      0.6
    -275      -52       40      0.6
    -278      -53       41      0.6
    -279    -55.5       40      0.6
  -281.5    -55.5       40      0.6
    -284      -57       41      0.6
  -288.5    -59.5       43      0.6
  -290.5      -61       43      0.6
    -295      -63       43      0.6
  -298.5      -63       44      0.6
    -301    -65.5       44      0.6
  -304.5    -65.5       44      0.6

    1 37
    -206    -23.5       32      0.8
    -206    -20.5       33      0.8
    -206    -20.5       33      0.8
    -207      -20       33      0.8
    -207    -18.5       33      0.8
  -209.5      -18       34      0.8
  -210.5      -18       35      0.8
    -213      -16       38      0.8
  -213.5      -16       37      0.8
  -216.5      -17       40      0.8
  -216.5      -15       40      0.8
    -219      -15       40      0.8
    -219    -12.5       43      0.7
    -221    -10.5       43      0.7
  -222.5    -10.5       43      0.7
  -222.5     -8.5       43      0.7
  -224.5     -8.5       45      0.7
    -224     -6.5       45      0.7
    -224     -5.5       49      0.7
    -227     -5.5       48      0.7
    -227       -4       48      0.7
  -228.5     -2.5       48      0.7
  -229.5     -0.5       48      0.7
    -230     -0.5       48      0.7
  -228.5     -0.5       48      0.7
    -232        1       48      0.7
  -232.5      2.5       52      0.6
  -231.5      2.5       53      0.6
    -235        3       53      0.6
  -236.5      5.5       52      0.6
  -235.5        6       53      0.6
    -237        6       53      0.6
    -237        7       53      0.6
    -237      7.5       54      0.6
  -238.5      7.5       54      0.6
  -238.5      8.5       54      0.6
    -239     10.5       55      0.6

    1 11
    -146    -22.5       19        1
    -146    -22.5       22        1
    -146      -22       21        1
  -144.5      -22       20        1
    -146      -22       20        1
    -146      -21       20        1
    -146    -22.5       20        1
    -146    -21.5       20        1
    -146    -20.5       22        1
    -146      -22       23        1
    -146    -20.5       25        1

    1 56
    -146    -20.5       25        1
    -146    -20.5       25      0.8
  -143.5    -19.5       25      0.8
    -142    -19.5       24      0.8
    -142    -17.5       24      0.8
    -139    -17.5       24      0.8
  -138.5    -16.5       24      0.8
  -136.5    -16.5       24      0.8
  -136.5    -14.5       24      0.8
  -134.5    -14.5       24      0.8
  -134.5    -13.5       24      0.8
  -134.5    -15.5       26      0.8
  -134.5      -14       26      0.8
    -132      -13       26      0.8
  -130.5      -13       26      0.8
  -130.5    -11.5       29      0.8
    -127    -10.5       28      0.8
    -126    -10.5       28      0.8
    -126       -9       28      0.8
  -124.5     -8.5       31      0.8
  -123.5       -6       31      0.8
  -123.5       -5       31      0.8
  -121.5       -5       31      0.8
  -121.5       -3       31      0.8
  -118.5     -5.5       34      0.8
    -116     -4.5       32      0.7
    -113       -1       32      0.7
  -109.5       -1       36      0.7
  -107.5        0       41      0.7
  -109.5        0       41      0.7
  -104.5     -0.5       40      0.7
    -107        0       40      0.7
  -104.5        0       40      0.7
  -104.5        2       41      0.7
  -104.5        0       41      0.7
  -101.5      0.5       42      0.7
     -99      2.5       43      0.7
   -95.5      2.5       41      0.7
   -95.5        5       44      0.7
   -92.5        5       44      0.7
   -92.5        7       44      0.7
     -90        7       46      0.7
     -90      8.5       46      0.7
     -86      7.5       46      0.7
     -86       10       46      0.7
     -84      9.5       45      0.7
     -82     10.5       47      0.7
   -79.5       10       48      0.6
     -78      8.5       45      0.6
     -75      8.5       50      0.6
     -73      8.5       50      0.6
   -70.5     10.5       49      0.7
   -68.5     10.5       54      0.7
   -66.5     11.5       54      0.7
   -64.5     12.5       54      0.7
   -63.5       14       54      0.7

    1 53
    -146    -20.5       25        1
    -146    -21.5       25      0.8
  -144.5      -23       25      0.8
    -147      -23       26      0.8
    -149    -24.5       27      0.8
  -150.5      -24       26      0.8
    -152      -24       26      0.8
  -151.5    -26.5       26      0.8
  -151.5    -26.5       26      0.8
  -151.5    -25.5       29      0.8
    -153    -26.5       29      0.8
    -153    -25.5       29      0.8
    -155      -26       29      0.8
    -155    -25.5       29      0.8
    -155    -27.5       30      0.8
  -158.5    -25.5       30      0.8
  -158.5    -26.5       31      0.8
  -158.5      -28       33      0.8
    -160    -27.5       33      0.8
    -160    -30.5       36      0.8
  -160.5    -30.5       35      0.8
    -162    -30.5       35      0.8
    -162      -33       35      0.8
    -163    -33.5       35      0.8
    -163      -33       35      0.8
    -165    -33.5       35      0.8
    -165      -35       35      0.8
    -166      -35       37      0.8
    -166    -36.5       37      0.8
    -168      -35       37      0.8
    -168      -35       37      0.8
    -168      -37       39      0.8
    -168      -38       39      0.8
  -169.5      -38       39      0.8
    -171    -39.5       39      0.8
    -171      -41       42      0.8
    -171      -42       42      0.8
  -171.5      -43       42      0.8
  -174.5      -43       44      0.8
  -176.5      -43       48      0.8
  -176.5      -44       48      0.8
    -179    -41.5       50      0.8
  -179.5      -42       46      0.8
    -181      -42       50      0.8
  -181.5      -45       49      0.8
    -183    -41.5       49      0.8
  -185.5    -41.5       49      0.8
  -185.5      -43       49      0.8
  -186.5    -39.5       50      0.8
  -189.5      -43       51      0.8
  -189.5    -40.5       51      0.8
  -190.5    -42.5       52      0.7
  -191.5    -39.5       55      0.7


CONNECTIONS:


        0    1
        1    1
        2    1
        3    1
        3    1
        2    1
        6    1
        6    1
        1    1
        9    1
        9    1
       11    1
       11    1
       13    1
       13    1
       15    1
       15    1
        0    1
       18    1
       19    1
       19    1
       21    1
       21    1
       23    1
       23    1
       25    1
       25    1
       18    1

        0    1
        1    1
        2    1
        2    1
        4    1
        4    1
        1    1
        7    1
        7    1
        9    1
        9    1
        0    1
       12    1
       12    1
       14    1
       14    1

        0    1
        0    1

        0    1
        0    1
        2    1
        2    1

        0    1
        1    1
        2    1
        2    1
        4    1
        4    1
        1    1
        7    1
        7    1
        9    1
        9    1
        0    1
       12    1
       13    1
       14    1
       14    1
       13    1
       17    1
       17    1
       12    1
       20    1
       20    1
       22    1
       23    1
       23    1
       22    1
       26    1
       26    1
       28    1
       28    1

        0    1
        1    1
        1    1
        0    1
        4    1
        4    1

        0    1
        1    1
        1    1
        0    1
        4    1
        4    1

        0    1
        1    1
        2    1
        2    1
        1    1
        5    1
        5    1
        0    1
        8    1
        9    1
        9    1
       11    1
       12    1
       12    1
       14    1
       14    1
       16    1
       16    1
       18    1
       18    1
       11    1
       21    1
       21    1
        8    1
       24    1
       25    1
       25    1
       27    1
       27    1
       24    1
       30    1
       31    1
       32    1
       32    1
       31    1
       35    1
       35    1
       30    1
       38    1
       39    1
       39    1
       41    1
       42    1
       43    1
       43    1
       42    1
       41    1
       38    1
       48    1
       48    1
       50    1
       51    1
       51    1
       53    1
       53    1
       50    1
       56    1
       57    1
       57    1
       59    1
       59    1
       56    1
       62    1
       63    1
       63    1
       65    1
       65    1
       62    1
       68    1
       69    1
       69    1
       68    1
       72    1
       73    1
       73    1
       72    1
       76    1
       76    1
       78    1
       79    1
       79    1
       81    1
       81    1
       78    1
       84    1
       85    1
       85    1
       84    1
       88    1
       89    1
       89    1
       91    1
       91    1
       88    1
       94    1
       95    1
       95    1
       97    1
       97    1
       94    1
      100    1
      101    1
      102    1
      102    1
      101    1
      105    1
      105    1
      100    1
      108    1
      109    1
      109    1
      111    1
      111    1
      113    1
      113    1
      115    1
      115    1
      108    1

        0    1
        1    1
        1    1
        0    1
        4    1
        5    1
        6    1
        6    1
        5    1
        9    1
        9    1
        4    1
       12    1
       12    1
       14    1
       14    1

        0    1
        0    1


/*----------------------------------------------------------------*/
proc geometry() { 

	/* NULL geometry procedure: keeps the user from
	calling the geometry procedure in isolation. */

    printf("\nYou must re-read the entire geometry\n")
    printf("file to execute geometry().\n\n")
}
