# Supplementary material for: Contribution of the Axon Initial Segment to Action Potentials Recorded Extracellularly
Source: eNeuro. 2018 Jun 5;5(3):ENEURO.0068-18.2018. doi: 10.1523/ENEURO.0068-18.2018 (PMC5987634; doi:10.1523/ENEURO.0068-18.2018)
Supplement: Extended Data — Supplementary software. Download Extended Data, ZIP file. [file sup_enu-eN-NWR-0068-18-s02.zip › neuroneap-master/models/amaral.hoc]

begintemplate AmaralCell
public soma, apic, dend //, dend_10, axon
objref all, somatic, basal, apical //, dendritic_10, axonal

create soma[2], apic[117], dend[94] //, dend_10[15], axon[41]

proc topol() { local i
  connect soma[1](0), soma(0)
  /*
  connect axon(0), soma(0)
  for i = 1, 4 connect axon[i](0), axon[i-1](1)
  connect axon[5](0), axon[3](1)
  for i = 6, 7 connect axon[i](0), axon[5](1)
  connect axon[8](0), axon[2](1)
  connect axon[9](0), axon[1](1)
  for i = 10, 11 connect axon[i](0), axon[9](1)
  connect axon[12](0), axon(1)
  for i = 13, 14 connect axon[i](0), axon[i-1](1)
  connect axon[15](0), axon[13](1)
  for i = 16, 17 connect axon[i](0), axon[15](1)
  for i = 18, 19 connect axon[i](0), axon[i-1](1)
  connect axon[20](0), axon[18](1)
  connect axon[21](0), axon[17](1)
  connect axon[22](0), axon[12](1)
  for i = 23, 24 connect axon[i](0), axon[i-1](1)
  connect axon[25](0), axon[23](1)
  connect axon[26](0), axon[22](1)
  for i = 27, 28 connect axon[i](0), axon[i-1](1)
  connect axon[29](0), axon[27](1)
  for i = 30, 31 connect axon[i](0), axon[i-1](1)
  connect axon[32](0), axon[30](1)
  connect axon[33](0), axon[29](1)
  connect axon[34](0), axon[26](1)
  for i = 35, 36 connect axon[i](0), axon[i-1](1)
  connect axon[37](0), axon[35](1)
  connect axon[38](0), axon[34](1)
  for i = 39, 40 connect axon[i](0), axon[38](1)
  */
  connect apic(0), soma(0)
  for i = 1, 3 connect apic[i](0), apic[i-1](1)
  connect apic[4](0), apic[2](1)
  connect apic[5](0), apic[1](1)
  for i = 6, 7 connect apic[i](0), apic[5](1)
  connect apic[8](0), apic(1)
  for i = 9, 10 connect apic[i](0), apic[8](1)
  for i = 11, 12 connect apic[i](0), apic[10](1)
  for i = 13, 15 connect apic[i](0), apic[i-1](1)
  connect apic[16](0), apic[14](1)
  connect apic[17](0), apic[13](1)
  connect apic[18](0), apic[12](1)
  for i = 19, 20 connect apic[i](0), apic[18](1)
  for i = 21, 22 connect apic[i](0), apic[20](1)
  for i = 23, 24 connect apic[i](0), apic[i-1](1)
  connect apic[25](0), apic[23](1)
  for i = 26, 27 connect apic[i](0), apic[25](1)
  connect apic[28](0), apic[22](1)
  for i = 29, 30 connect apic[i](0), apic[28](1)
  for i = 31, 32 connect apic[i](0), apic[30](1)
  for i = 33, 34 connect apic[i](0), apic[32](1)
  for i = 35, 36 connect apic[i](0), apic[34](1)
  connect apic[37](0), soma(0)
  for i = 38, 40 connect apic[i](0), apic[i-1](1)
  connect apic[41](0), apic[39](1)
  for i = 42, 43 connect apic[i](0), apic[41](1)
  for i = 44, 45 connect apic[i](0), apic[43](1)
  connect apic[46](0), apic[38](1)
  for i = 47, 48 connect apic[i](0), apic[46](1)
  for i = 49, 50 connect apic[i](0), apic[i-1](1)
  connect apic[51](0), apic[49](1)
  for i = 52, 53 connect apic[i](0), apic[51](1)
  connect apic[54](0), apic[48](1)
  for i = 55, 56 connect apic[i](0), apic[54](1)
  for i = 57, 58 connect apic[i](0), apic[56](1)
  for i = 59, 60 connect apic[i](0), apic[58](1)
  for i = 61, 62 connect apic[i](0), apic[60](1)
  for i = 63, 64 connect apic[i](0), apic[62](1)
  connect apic[65](0), apic[37](1)
  for i = 66, 69 connect apic[i](0), apic[i-1](1)
  connect apic[70](0), apic[68](1)
  connect apic[71](0), apic[67](1)
  connect apic[72](0), apic[66](1)
  connect apic[73](0), apic[65](1)
  for i = 74, 75 connect apic[i](0), apic[73](1)
  for i = 76, 77 connect apic[i](0), apic[75](1)
  for i = 78, 79 connect apic[i](0), apic[i-1](1)
  connect apic[80](0), apic[78](1)
  connect apic[81](0), apic[77](1)
  for i = 82, 83 connect apic[i](0), apic[81](1)
  for i = 84, 85 connect apic[i](0), apic[i-1](1)
  connect apic[86](0), apic[84](1)
  connect apic[87](0), apic[83](1)
  for i = 88, 89 connect apic[i](0), apic[i-1](1)
  connect apic[90](0), apic[88](1)
  connect apic[91](0), apic[87](1)
  for i = 92, 93 connect apic[i](0), apic[91](1)
  for i = 94, 95 connect apic[i](0), apic[93](1)
  for i = 96, 97 connect apic[i](0), apic[i-1](1)
  connect apic[98](0), apic[96](1)
  for i = 99, 100 connect apic[i](0), apic[i-1](1)
  connect apic[101](0), apic[99](1)
  connect apic[102](0), apic[98](1)
  for i = 103, 104 connect apic[i](0), apic[102](1)
  connect apic[105](0), apic[95](1)
  for i = 106, 107 connect apic[i](0), apic[105](1)
  for i = 108, 109 connect apic[i](0), apic[107](1)
  for i = 110, 111 connect apic[i](0), apic[109](1)
  for i = 112, 113 connect apic[i](0), apic[111](1)
  connect apic[114](0), soma(0)
  for i = 115, 116 connect apic[i](0), apic[114](1)
  connect dend(0), soma(0)
  for i = 1, 2 connect dend[i](0), dend[i-1](1)
  connect dend[3](0), dend[1](1)
  for i = 4, 5 connect dend[i](0), dend[3](1)
  for i = 6, 7 connect dend[i](0), dend[5](1)
  connect dend[8](0), dend(1)
  for i = 9, 11 connect dend[i](0), dend[i-1](1)
  connect dend[12](0), dend[10](1)
  connect dend[13](0), dend[9](1)
  connect dend[14](0), dend[8](1)
  for i = 15, 16 connect dend[i](0), dend[i-1](1)
  connect dend[17](0), dend[15](1)
  connect dend[18](0), dend[14](1)
  connect dend[19](0), soma(0)
  for i = 20, 21 connect dend[i](0), dend[i-1](1)
  connect dend[22](0), dend[20](1)
  for i = 23, 24 connect dend[i](0), dend[22](1)
  for i = 25, 26 connect dend[i](0), dend[24](1)
  connect dend[27](0), dend[19](1)
  for i = 28, 29 connect dend[i](0), dend[27](1)
  connect dend[30](0), soma(0)
  for i = 31, 33 connect dend[i](0), dend[i-1](1)
  connect dend[34](0), dend[32](1)
  for i = 35, 36 connect dend[i](0), dend[i-1](1)
  connect dend[37](0), dend[35](1)
  connect dend[38](0), dend[34](1)
  connect dend[39](0), dend[31](1)
  for i = 40, 41 connect dend[i](0), dend[i-1](1)
  connect dend[42](0), dend[40](1)
  connect dend[43](0), dend[39](1)
  for i = 44, 45 connect dend[i](0), dend[43](1)
  for i = 46, 47 connect dend[i](0), dend[45](1)
  connect dend[48](0), dend[30](1)
  for i = 49, 53 connect dend[i](0), dend[i-1](1)
  connect dend[54](0), dend[52](1)
  connect dend[55](0), dend[51](1)
  connect dend[56](0), dend[50](1)
  connect dend[57](0), dend[49](1)
  for i = 58, 59 connect dend[i](0), dend[57](1)
  for i = 60, 61 connect dend[i](0), dend[59](1)
  connect dend[62](0), dend[48](1)
  for i = 63, 65 connect dend[i](0), dend[i-1](1)
  connect dend[66](0), dend[64](1)
  connect dend[67](0), dend[63](1)
  connect dend[68](0), dend[62](1)
  for i = 69, 70 connect dend[i](0), dend[68](1)
  for i = 71, 72 connect dend[i](0), dend[i-1](1)
  connect dend[73](0), dend[71](1)
  connect dend[74](0), dend[70](1)
  for i = 75, 76 connect dend[i](0), dend[74](1)
  connect dend[77](0), soma(0)
  for i = 78, 81 connect dend[i](0), dend[i-1](1)
  connect dend[82](0), dend[80](1)
  connect dend[83](0), dend[79](1)
  for i = 84, 85 connect dend[i](0), dend[i-1](1)
  connect dend[86](0), dend[84](1)
  connect dend[87](0), dend[83](1)
  connect dend[88](0), dend[78](1)
  for i = 89, 90 connect dend[i](0), dend[88](1)
  connect dend[91](0), dend[77](1)
  for i = 92, 93 connect dend[i](0), dend[91](1)
  //connect dend_10(0), soma(0)
  //for i = 1, 7 connect dend_10[i](0), dend_10[i-1](1)
  //connect dend_10[8](0), dend_10[6](1)
  //connect dend_10[9](0), dend_10[5](1)
  //connect dend_10[10](0), dend_10[4](1)
  //connect dend_10[11](0), dend_10[3](1)
  //connect dend_10[12](0), dend_10[2](1)
  //connect dend_10[13](0), dend_10[1](1)
  //connect dend_10[14](0), dend_10(1)
  basic_shape()
}
proc shape3d_1() {
  soma {pt3dclear()
	pt3dadd(0, 0, 0, 16.96)
	pt3dadd(0, 8.48, 0, 16.96)
  }
  soma[1] {pt3dclear()
	pt3dadd(0, 0, 0, 16.96)
	pt3dadd(0, -8.48, 0, 16.96)
  }
  /*
  axon {pt3dclear()
	pt3dadd(0, 0, 0, 1.7)
	pt3dadd(6.4, -16.86, -3.09, 1.7)
	pt3dadd(9.92, -20.73, -6.22, 1.7)
	pt3dadd(12.85, -25.04, -10.85, 1.7)
	pt3dadd(17.05, -27.49, -13, 1.7)
	pt3dadd(18.96, -32.19, -16.6, 1.1)
	pt3dadd(21.09, -35.43, -18.19, 1.1)
	pt3dadd(23.48, -40.7, -20.3, 1.1)
	pt3dadd(25.98, -44.46, -24.41, 0.7)
	pt3dadd(35.74, -51.52, -26.25, 0.7)
	pt3dadd(41.34, -55.13, -27.95, 0.7)
	pt3dadd(47.96, -58.33, -30.67, 0.7)
	pt3dadd(50.82, -59.12, -33.26, 0.7)
	pt3dadd(60.6, -65.68, -36.1, 0.6)
	pt3dadd(71.04, -70.79, -38.95, 0.6)
	pt3dadd(82.38, -77.01, -41.34, 0.6)
  }
  axon[1] {pt3dclear()
	pt3dadd(82.38, -77.01, -41.34, 0.6)
	pt3dadd(87.28, -83.07, -41.03, 0.3)
	pt3dadd(90.83, -92.5, -40.21, 0.3)
  }
  axon[2] {pt3dclear()
	pt3dadd(90.83, -92.5, -40.21, 0.3)
	pt3dadd(98.58, -99.85, -41, 0.3)
	pt3dadd(109, -111, -39.9, 0.3)
	pt3dadd(117.1, -115.4, -39.67, 0.3)
	pt3dadd(127.3, -123, -41.54, 0.3)
	pt3dadd(138.1, -129.69, -42.41, 0.3)
  }
  axon[3] {pt3dclear()
	pt3dadd(138.1, -129.69, -42.41, 0.3)
	pt3dadd(145.3, -131.9, -45.64, 0.3)
	pt3dadd(154.3, -135.4, -52.43, 0.3)
	pt3dadd(164.5, -137.4, -59.25, 0.3)
	pt3dadd(175.5, -136.6, -64.56, 0.3)
	pt3dadd(182.4, -137.8, -64.28, 0.3)
  }
  axon[4] {pt3dclear()
	pt3dadd(182.4, -137.8, -64.28, 0.3)
	pt3dadd(186.3, -137.69, -68.39, 0.3)
	pt3dadd(192.6, -138.3, -73.58, 0.3)
	pt3dadd(202.7, -140.9, -78.9, 0.3)
	pt3dadd(214, -142, -86.24, 0.3)
	pt3dadd(233.1, -144.5, -92.32, 0.3)
	pt3dadd(243.5, -145.6, -96.63, 0.3)
	pt3dadd(250.4, -148.8, -105.9, 0.3)
	pt3dadd(254.6, -149.19, -115.5, 0.3)
	pt3dadd(263.3, -150.1, -122.3, 0.3)
	pt3dadd(273.39, -152.6, -130.6, 0.3)
	pt3dadd(284.7, -156.8, -141.9, 0.3)
	pt3dadd(295.1, -160.4, -150.8, 0.3)
	pt3dadd(297.8, -165.1, -160.4, 0.3)
	pt3dadd(302.7, -167.6, -173.1, 0.3)
  }
  axon[5] {pt3dclear()
	pt3dadd(182.4, -137.8, -64.28, 0.3)
	pt3dadd(189.7, -141.1, -60.51, 0.3)
	pt3dadd(198.9, -146.6, -54.33, 0.3)
	pt3dadd(202.6, -150.1, -50.46, 0.3)
	pt3dadd(209.2, -150.8, -48.16, 0.3)
	pt3dadd(222.2, -147.19, -45.01, 0.3)
	pt3dadd(228.5, -145.3, -42.67, 0.3)
	pt3dadd(234.3, -144, -38.33, 0.3)
	pt3dadd(241, -143.19, -35.51, 0.3)
	pt3dadd(244.3, -141.5, -33.09, 0.3)
	pt3dadd(252.2, -139.4, -27.8, 0.3)
	pt3dadd(262.3, -136.5, -20.57, 0.3)
	pt3dadd(274.2, -134.8, -14.9, 0.3)
	pt3dadd(286.2, -136, -12.76, 0.3)
	pt3dadd(291.89, -135.69, -8.91, 0.3)
	pt3dadd(296, -135.1, -9.03, 0.3)
	pt3dadd(298.3, -133.3, -7.58, 0.3)
	pt3dadd(303.6, -131.4, -2.71, 0.3)
	pt3dadd(305.8, -130.69, 0.22, 0.3)
	pt3dadd(308.6, -128.4, 2.16, 0.3)
  }
  axon[6] {pt3dclear()
	pt3dadd(308.6, -128.4, 2.16, 0.3)
	pt3dadd(311.7, -128.8, 5.07, 0.3)
	pt3dadd(314.89, -127.6, 6.49, 0.3)
	pt3dadd(316.8, -128.9, 9.42, 0.3)
	pt3dadd(319.3, -126.1, 14.38, 0.3)
	pt3dadd(323.5, -125.6, 17.26, 0.3)
	pt3dadd(326.89, -127, 20.14, 0.3)
	pt3dadd(329.6, -126.8, 24.08, 0.3)
	pt3dadd(332.8, -125.6, 28.49, 0.3)
	pt3dadd(335.2, -122.9, 30.95, 0.3)
	pt3dadd(340.7, -119.5, 35.32, 0.3)
	pt3dadd(344.4, -119.4, 39.72, 0.3)
	pt3dadd(348.2, -117.8, 42.62, 0.3)
	pt3dadd(351.7, -114.7, 47.05, 0.3)
	pt3dadd(353.4, -113.4, 50.51, 0.3)
	pt3dadd(358.3, -110.9, 54.89, 0.3)
	pt3dadd(361.3, -112.7, 60.29, 0.3)
  }
  axon[7] {pt3dclear()
	pt3dadd(308.6, -128.4, 2.16, 0.3)
	pt3dadd(308.89, -127, 5.17, 0.3)
	pt3dadd(310.7, -124.7, 8.63, 0.3)
	pt3dadd(312.89, -126, 17.07, 0.3)
	pt3dadd(314.6, -124.7, 20.03, 0.3)
	pt3dadd(313.39, -123, 24.58, 0.3)
	pt3dadd(315, -122.7, 27.04, 0.3)
  }
  axon[8] {pt3dclear()
	pt3dadd(138.1, -129.69, -42.41, 0.3)
	pt3dadd(139.9, -132.9, -38.49, 0.3)
	pt3dadd(141.69, -137.19, -30.57, 0.3)
	pt3dadd(142.4, -137.8, -23.09, 0.3)
	pt3dadd(142.3, -141.4, -13.62, 0.3)
	pt3dadd(139.8, -143.69, -4.55, 0.3)
	pt3dadd(139.4, -149.19, 3.4, 0.3)
	pt3dadd(138.5, -155.19, 10.89, 0.3)
	pt3dadd(135.8, -158.9, 17.94, 0.3)
	pt3dadd(136.8, -160.1, 22.4, 0.3)
	pt3dadd(140.5, -165.5, 28.75, 0.3)
	pt3dadd(141.9, -167.7, 34.19, 0.3)
	pt3dadd(138.6, -171.9, 39.25, 0.3)
  }
  axon[9] {pt3dclear()
	pt3dadd(90.83, -92.5, -40.21, 0.3)
	pt3dadd(84.9, -96.4, -39.57, 0.3)
	pt3dadd(74.81, -98.38, -33.29, 0.3)
	pt3dadd(65.7, -91.93, -24.47, 0.3)
	pt3dadd(54.7, -87.76, -20.61, 0.3)
	pt3dadd(45.4, -81.77, -16.29, 0.3)
	pt3dadd(35.33, -73.68, -11.92, 0.3)
	pt3dadd(30.97, -68.2, -8.74, 0.3)
	pt3dadd(27.74, -61.34, -6.59, 0.3)
	pt3dadd(15, -53.96, -4.66, 0.3)
	pt3dadd(5.73, -47.98, 0.66, 0.3)
	pt3dadd(-1.34, -45.25, 6.39, 0.3)
	pt3dadd(-14.15, -39.39, 11.82, 0.3)
	pt3dadd(-23.05, -35.47, 19.62, 0.3)
	pt3dadd(-30.53, -30.67, 21.88, 0.3)
	pt3dadd(-40.49, -21.07, 24.75, 0.3)
	pt3dadd(-51.64, -13.89, 30.14, 0.3)
	pt3dadd(-57.04, -8.8, 33.34, 0.3)
	pt3dadd(-62.71, 3.34, 36.11, 0.3)
	pt3dadd(-67.89, 14.94, 40.36, 0.3)
	pt3dadd(-75.63, 27.33, 40.19, 0.3)
	pt3dadd(-81.64, 41.02, 42.99, 0.3)
	pt3dadd(-86.58, 46.06, 45.17, 0.3)
	pt3dadd(-91.54, 56.14, 45.4, 0.3)
	pt3dadd(-95.64, 64.09, 48.09, 0.3)
	pt3dadd(-98.84, 70.95, 51.25, 0.3)
	pt3dadd(-104.7, 80.62, 55, 0.3)
	pt3dadd(-108.6, 91.58, 56.21, 0.3)
	pt3dadd(-111.7, 99.44, 58.37, 0.3)
	pt3dadd(-113, 111.1, 58.51, 0.3)
  }
  axon[10] {pt3dclear()
	pt3dadd(-113, 111.1, 58.51, 0.3)
	pt3dadd(-110.4, 116.9, 55.48, 0.3)
	pt3dadd(-105.6, 120.5, 52.37, 0.3)
	pt3dadd(-99.31, 124.3, 48.22, 0.3)
	pt3dadd(-93.29, 130.8, 41.59, 0.3)
	pt3dadd(-88.21, 137.3, 37, 0.3)
	pt3dadd(-84.93, 141, 32.43, 0.3)
	pt3dadd(-77.63, 144.8, 27.75, 0.3)
	pt3dadd(-70.8, 149.1, 22.09, 0.3)
	pt3dadd(-63.2, 155.9, 16.92, 0.3)
	pt3dadd(-59.31, 161, 10.85, 0.3)
	pt3dadd(-55.36, 167.2, 3.28, 0.3)
	pt3dadd(-50.61, 170.2, 0.17, 0.3)
	pt3dadd(-45.54, 176.7, -4.92, 0.3)
	pt3dadd(-42.23, 182, -13.48, 0.3)
	pt3dadd(-39.65, 188.8, -19, 0.3)
	pt3dadd(-33.42, 196.7, -23.61, 0.3)
	pt3dadd(-28.77, 197.2, -21.24, 0.3)
	pt3dadd(-26.63, 198.4, -21.29, 0.3)
	pt3dadd(-17.76, 204, -13.5, 0.3)
	pt3dadd(-13.5, 206.1, -13.11, 0.3)
	pt3dadd(-9.44, 211.2, -13.18, 0.3)
	pt3dadd(-5.75, 212.8, -13.28, 0.3)
	pt3dadd(-3.46, 215, -12.32, 0.3)
	pt3dadd(5.7, 220.1, -9.54, 0.3)
	pt3dadd(8.07, 222.8, -7.08, 0.3)
	pt3dadd(9.88, 225.7, -7.11, 0.3)
	pt3dadd(15.76, 228, -4.26, 0.3)
	pt3dadd(26.51, 233.9, -2.02, 0.3)
	pt3dadd(33.59, 238.2, 0.8, 0.3)
	pt3dadd(40.04, 242, 1.65, 0.3)
	pt3dadd(51.94, 248.3, 6.86, 0.3)
	pt3dadd(62.38, 255.7, 10.11, 0.3)
	pt3dadd(66.89, 259.7, 12.03, 0.3)
	pt3dadd(74.09, 265, 15.36, 0.3)
	pt3dadd(76.73, 265.7, 17.29, 0.3)
	pt3dadd(81.62, 268.2, 20.17, 0.3)
	pt3dadd(86.99, 270.6, 23.04, 0.3)
	pt3dadd(93.36, 272.89, 25.88, 0.3)
	pt3dadd(100.3, 276.2, 26.2, 0.3)
	pt3dadd(103.2, 275.39, 27.11, 0.3)
	pt3dadd(102.1, 279, 28.67, 0.3)
	pt3dadd(107.1, 282.5, 31.06, 0.3)
	pt3dadd(107.7, 283.39, 31.05, 0.3)
	pt3dadd(118.1, 285.3, 33.77, 0.3)
	pt3dadd(124.3, 286.2, 36.59, 0.3)
	pt3dadd(133.3, 289.7, 41.36, 0.3)
	pt3dadd(139.4, 294.1, 44.72, 0.3)
	pt3dadd(145.5, 297.89, 48.08, 0.3)
	pt3dadd(151.4, 305.3, 50.48, 0.3)
	pt3dadd(160.9, 313.39, 54.27, 0.3)
	pt3dadd(161.8, 317.3, 55.78, 0.3)
	pt3dadd(168.6, 322.6, 61.13, 0.3)
	pt3dadd(175.3, 323.8, 62.94, 0.3)
	pt3dadd(181.8, 327.2, 66.78, 0.3)
	pt3dadd(191.8, 335.6, 68.06, 0.3)
	pt3dadd(196.3, 340.2, 68.48, 0.3)
	pt3dadd(203.8, 347.9, 70.33, 0.3)
	pt3dadd(209.8, 356.3, 73.73, 0.3)
	pt3dadd(212.5, 358.6, 73.66, 0.3)
	pt3dadd(216.4, 360.6, 76.56, 0.3)
	pt3dadd(225.5, 366.2, 77.34, 0.3)
	pt3dadd(231.6, 371.1, 78.22, 0.3)
  }
  */
}
/*
proc shape3d_2() {
  axon[10] {	pt3dadd(235.7, 376.2, 80.64, 0.3)
	pt3dadd(238.7, 379.9, 82.09, 0.3)
	pt3dadd(246.9, 385.5, 82.9, 0.3)
	pt3dadd(253, 394.9, 87.8, 0.3)
  }
  axon[11] {pt3dclear()
	pt3dadd(-113, 111.1, 58.51, 0.3)
	pt3dadd(-113.5, 115.2, 59.56, 0.3)
	pt3dadd(-119.5, 120.4, 60.77, 0.3)
	pt3dadd(-121.2, 127.1, 61.88, 0.3)
	pt3dadd(-125.3, 131, 62.04, 0.3)
	pt3dadd(-127.3, 139.8, 65.67, 0.3)
	pt3dadd(-130.5, 147.69, 66.33, 0.3)
	pt3dadd(-133.3, 153.5, 68.47, 0.3)
	pt3dadd(-137.3, 157.9, 71.12, 0.3)
	pt3dadd(-140.5, 165.8, 71.78, 0.3)
	pt3dadd(-142.8, 171.6, 73.9, 0.3)
	pt3dadd(-148.9, 180.7, 75.15, 0.3)
	pt3dadd(-152.4, 189.6, 76.83, 0.3)
	pt3dadd(-156.3, 199.1, 80.03, 0.3)
	pt3dadd(-161.8, 208.2, 83.27, 0.3)
	pt3dadd(-163.3, 212.4, 84.85, 0.3)
	pt3dadd(-164.6, 218, 87.94, 0.3)
	pt3dadd(-168.5, 228, 91.14, 0.3)
  }
  axon[12] {pt3dclear()
	pt3dadd(82.38, -77.01, -41.34, 0.6)
	pt3dadd(87.68, -74.05, -42.96, 0.6)
	pt3dadd(91.58, -65.4, -44, 0.6)
  }
  axon[13] {pt3dclear()
	pt3dadd(91.58, -65.4, -44, 0.6)
	pt3dadd(98.77, -59.13, -44.66, 0.3)
	pt3dadd(103.1, -51.02, -47.22, 0.3)
	pt3dadd(108.6, -46.57, -47.84, 0.3)
  }
  axon[14] {pt3dclear()
	pt3dadd(108.6, -46.57, -47.84, 0.3)
	pt3dadd(113.5, -47.1, -47.49, 0.3)
  }
  axon[15] {pt3dclear()
	pt3dadd(108.6, -46.57, -47.84, 0.3)
	pt3dadd(111.2, -35.78, -49.32, 0.3)
	pt3dadd(112.3, -29.36, -50.8, 0.3)
	pt3dadd(114.4, -19.02, -50.77, 0.3)
	pt3dadd(113.7, -7.39, -48.15, 0.3)
	pt3dadd(112.5, 0.28, -49.55, 0.3)
	pt3dadd(109.7, 7.62, -50.91, 0.3)
	pt3dadd(105.2, 29.26, -58.1, 0.3)
	pt3dadd(103.2, 39.54, -60.45, 0.3)
	pt3dadd(102.8, 49.65, -60.85, 0.3)
	pt3dadd(106.9, 64.3, -60.35, 0.3)
	pt3dadd(109.2, 81.12, -57.27, 0.3)
	pt3dadd(110.5, 97.58, -56.66, 0.3)
	pt3dadd(108.7, 108.8, -57.01, 0.3)
	pt3dadd(109.9, 115.8, -57.49, 0.3)
	pt3dadd(113.2, 128, -56.98, 0.3)
	pt3dadd(114.6, 146.4, -57.87, 0.3)
	pt3dadd(117.1, 155.19, -58.86, 0.3)
	pt3dadd(115, 164, -59.23, 0.3)
	pt3dadd(115.5, 173.5, -59.66, 0.3)
	pt3dadd(116.6, 184.4, -58.6, 0.3)
	pt3dadd(119.3, 190.2, -58.63, 0.3)
	pt3dadd(117.6, 212, -56.39, 0.3)
	pt3dadd(118.6, 225.4, -54.8, 0.3)
	pt3dadd(119.5, 238.9, -54.21, 0.3)
	pt3dadd(122.9, 246.1, -52.75, 0.3)
	pt3dadd(130.8, 253.8, -49.41, 0.3)
	pt3dadd(138.3, 260, -41.57, 0.3)
	pt3dadd(140.1, 270.3, -32.53, 0.3)
	pt3dadd(145, 277.3, -27.62, 0.3)
	pt3dadd(146.9, 280.6, -27.64, 0.3)
  }
  axon[16] {pt3dclear()
	pt3dadd(146.9, 280.6, -27.64, 0.3)
	pt3dadd(154.6, 286.8, -28.31, 0.3)
	pt3dadd(158.6, 290.89, -27.39, 0.3)
	pt3dadd(162.8, 294, -29.49, 0.3)
	pt3dadd(167.5, 300, -28.58, 0.3)
	pt3dadd(169.2, 301.39, -29.61, 0.3)
	pt3dadd(170.9, 303.2, -29.65, 0.3)
	pt3dadd(171, 305.2, -30.63, 0.3)
	pt3dadd(176.3, 307.7, -31.77, 0.3)
	pt3dadd(181.2, 315.7, -32.34, 0.3)
	pt3dadd(189.7, 320.8, -34.54, 0.3)
	pt3dadd(194.7, 320.3, -34.69, 0.3)
	pt3dadd(199, 319.39, -36.33, 0.3)
	pt3dadd(201.1, 320.2, -37.88, 0.3)
	pt3dadd(215.6, 320.1, -39.81, 0.3)
	pt3dadd(227.5, 318.89, -41.66, 0.3)
	pt3dadd(234.8, 316.6, -40.9, 0.3)
	pt3dadd(240.1, 315, -42.57, 0.3)
	pt3dadd(246.9, 312.8, -43.78, 0.3)
	pt3dadd(250.9, 312.39, -44.4, 0.3)
	pt3dadd(256.2, 310.8, -45.57, 0.3)
	pt3dadd(263.1, 310.1, -46.28, 0.3)
	pt3dadd(266.6, 310.2, -47.88, 0.3)
	pt3dadd(271, 309.8, -50.51, 0.3)
	pt3dadd(277.8, 308.1, -53.73, 0.3)
	pt3dadd(279.89, 309.39, -55.28, 0.3)
	pt3dadd(285.39, 308.8, -55.44, 0.3)
	pt3dadd(287.8, 307.5, -55.52, 0.3)
	pt3dadd(296.7, 307.1, -56.29, 0.3)
	pt3dadd(300.2, 306.7, -56.89, 0.3)
	pt3dadd(301.8, 307.5, -55.93, 0.3)
	pt3dadd(306.8, 307.5, -57.08, 0.3)
	pt3dadd(309.5, 309.2, -58.14, 0.3)
	pt3dadd(324.6, 315.2, -60.53, 0.3)
	pt3dadd(331, 318.5, -61.69, 0.3)
	pt3dadd(333.2, 320.3, -62.73, 0.3)
	pt3dadd(345.2, 325.6, -66.54, 0.3)
	pt3dadd(348.3, 326.8, -66.62, 0.3)
	pt3dadd(351.4, 328.5, -69.2, 0.3)
	pt3dadd(353.7, 336.3, -71.7, 0.3)
	pt3dadd(356.4, 339, -74.26, 0.3)
	pt3dadd(357.7, 341.9, -76.77, 0.3)
	pt3dadd(359.3, 343.3, -77.31, 0.3)
	pt3dadd(362.1, 347, -80.36, 0.3)
	pt3dadd(363.9, 351.4, -85.37, 0.3)
	pt3dadd(365.5, 352.2, -85.41, 0.3)
	pt3dadd(375.2, 359.3, -90.64, 0.3)
	pt3dadd(376.7, 359.6, -93.18, 0.3)
	pt3dadd(379.8, 361.8, -95.75, 0.3)
	pt3dadd(391.7, 364.6, -96.07, 0.3)
	pt3dadd(392.3, 365.5, -96.08, 0.3)
  }
  axon[17] {pt3dclear()
	pt3dadd(146.9, 280.6, -27.64, 0.3)
	pt3dadd(149, 284.39, -20.17, 0.3)
	pt3dadd(153.5, 287.39, -16.27, 0.3)
	pt3dadd(157.8, 294, -13.84, 0.3)
	pt3dadd(159.9, 298.7, -10.86, 0.3)
	pt3dadd(163.19, 304.89, -5.89, 0.3)
	pt3dadd(169, 310.3, -0.51, 0.3)
	pt3dadd(174.9, 317.7, 3.87, 0.3)
	pt3dadd(179.7, 323.7, 7.79, 0.3)
	pt3dadd(185.1, 330.1, 12.69, 0.3)
	pt3dadd(189.2, 334.7, 16.61, 0.3)
	pt3dadd(195.1, 342.6, 20.01, 0.3)
	pt3dadd(197, 349.9, 23.52, 0.3)
	pt3dadd(198.2, 355.3, 26.53, 0.3)
	pt3dadd(200.6, 358.6, 27.99, 0.3)
  }
  axon[18] {pt3dclear()
	pt3dadd(200.6, 358.6, 27.99, 0.3)
	pt3dadd(206.5, 357.9, 26.31, 0.3)
	pt3dadd(209.5, 357.6, 25.22, 0.3)
	pt3dadd(213.7, 359.7, 24.62, 0.3)
	pt3dadd(218.8, 360.7, 21.98, 0.3)
	pt3dadd(221.3, 360.9, 21.91, 0.3)
	pt3dadd(224.9, 362.6, 19.8, 0.3)
	pt3dadd(229.5, 364.1, 16.69, 0.3)
	pt3dadd(232.8, 366.8, 14.62, 0.3)
	pt3dadd(235.8, 368, 12.54, 0.3)
	pt3dadd(238.9, 369.2, 10.46, 0.3)
	pt3dadd(244.4, 369.6, 8.3, 0.3)
	pt3dadd(247.6, 371.3, 8.22, 0.3)
	pt3dadd(251.3, 372.9, 7.62, 0.3)
	pt3dadd(253.5, 374.2, 8.07, 0.3)
	pt3dadd(262.7, 376.2, 6.82, 0.3)
	pt3dadd(269.3, 376.5, 6.63, 0.3)
	pt3dadd(272.7, 376.2, 6.03, 0.3)
	pt3dadd(277.39, 377.7, 5.9, 0.3)
	pt3dadd(285.8, 380.8, 4.19, 0.3)
	pt3dadd(288.89, 382, 4.61, 0.3)
	pt3dadd(300.1, 383.8, 2.8, 0.3)
	pt3dadd(302.6, 384.1, 2.72, 0.3)
	pt3dadd(305.3, 385.3, 2.66, 0.3)
	pt3dadd(308.3, 385.5, 3.07, 0.3)
	pt3dadd(310.5, 386.2, 4.02, 0.3)
	pt3dadd(313.1, 387.5, 3.95, 0.3)
	pt3dadd(316.8, 389.1, 4.86, 0.3)
	pt3dadd(319.39, 389.3, 4.78, 0.3)
	pt3dadd(327.6, 390.9, 5.06, 0.3)
	pt3dadd(336.4, 393.5, 4.32, 0.3)
	pt3dadd(342.5, 394.4, 3.15, 0.3)
	pt3dadd(345.7, 396.6, 2.08, 0.3)
	pt3dadd(349.4, 398.2, 1.99, 0.3)
	pt3dadd(354.6, 400.2, 1.35, 0.3)
	pt3dadd(359.9, 402.6, 0.72, 0.3)
	pt3dadd(361.4, 402.5, 0.67, 0.3)
	pt3dadd(364.1, 408.7, 0.65, 0.3)
	pt3dadd(366.8, 411, -0.4, 0.3)
	pt3dadd(370.1, 414.1, -0.47, 0.3)
	pt3dadd(372.3, 415.9, -0.52, 0.3)
	pt3dadd(378.2, 418.8, -0.67, 0.3)
	pt3dadd(382.8, 420.3, -1.79, 0.3)
	pt3dadd(384.5, 421.6, -1.83, 0.3)
	pt3dadd(387.7, 424.3, -3.4, 0.3)
	pt3dadd(390.8, 424.5, -3.49, 0.3)
	pt3dadd(393.1, 427.3, -3.53, 0.3)
	pt3dadd(397.3, 429.4, -4.63, 0.3)
	pt3dadd(400.7, 433, -3.7, 0.3)
	pt3dadd(407, 435.9, -4.36, 0.3)
	pt3dadd(408.3, 437.7, -3.38, 0.3)
	pt3dadd(409.5, 439.6, -2.9, 0.3)
	pt3dadd(418.1, 445.2, -2.6, 0.3)
	pt3dadd(426.6, 448.8, -1.32, 0.3)
	pt3dadd(429.4, 451.1, -0.38, 0.3)
	pt3dadd(431.6, 452.8, -0.43, 0.3)
	pt3dadd(435.8, 454.4, -1.04, 0.3)
	pt3dadd(438.4, 455.6, -1.1, 0.3)
	pt3dadd(442.3, 458.7, -0.19, 0.3)
	pt3dadd(443.5, 460.1, 0.78, 0.3)
	pt3dadd(445.2, 461.9, 0.74, 0.3)
	pt3dadd(448.2, 466.1, 3.69, 0.3)
	pt3dadd(450.9, 467.9, 3.63, 0.3)
	pt3dadd(459.3, 475.5, 4.45, 0.3)
	pt3dadd(464, 476.5, 5.33, 0.3)
	pt3dadd(465.5, 477.4, 5.29, 0.3)
	pt3dadd(470.7, 478.8, 5.65, 0.3)
	pt3dadd(473.8, 479, 6.06, 0.3)
	pt3dadd(477.5, 480.6, 6.47, 0.3)
	pt3dadd(479, 480.4, 6.42, 0.3)
	pt3dadd(482.1, 481.6, 6.34, 0.3)
	pt3dadd(486.4, 483.7, 6.74, 0.3)
  }
}
*/
/*
proc shape3d_3() {
  axon[18] {  }
  axon[19] {pt3dclear()
	pt3dadd(486.4, 483.7, 6.74, 0.3)
	pt3dadd(489.3, 482.4, 7.64, 0.3)
	pt3dadd(494.3, 482.3, 5.99, 0.3)
	pt3dadd(498.8, 483.4, 2.37, 0.3)
	pt3dadd(501.2, 483.7, -0.69, 0.3)
	pt3dadd(501.3, 484.1, -0.69, 0.3)
	pt3dadd(502.2, 484.1, -3.22, 0.3)
  }
  axon[20] {pt3dclear()
	pt3dadd(486.4, 483.7, 6.74, 0.3)
	pt3dadd(488.7, 485.9, 8.69, 0.3)
	pt3dadd(491.4, 487.1, 11.63, 0.3)
	pt3dadd(494.2, 489.4, 12.06, 0.3)
	pt3dadd(499, 491.4, 13.44, 0.3)
	pt3dadd(504.3, 493.8, 15.81, 0.3)
	pt3dadd(508.6, 495.3, 18.2, 0.3)
	pt3dadd(511.5, 498, 20.64, 0.3)
	pt3dadd(513.7, 499.8, 22.09, 0.3)
	pt3dadd(515.4, 501.6, 22.56, 0.3)
	pt3dadd(518.79, 505.3, 22.99, 0.3)
	pt3dadd(521.79, 508.5, 24.93, 0.3)
	pt3dadd(523.5, 510.3, 26.4, 0.3)
	pt3dadd(526.79, 513, 27.32, 0.3)
	pt3dadd(527.2, 515.9, 28.34, 0.3)
	pt3dadd(528.1, 519.4, 28.84, 0.3)
	pt3dadd(530.7, 525.1, 28.82, 0.3)
	pt3dadd(533, 527.9, 27.77, 0.3)
	pt3dadd(537.2, 529.5, 28.17, 0.3)
	pt3dadd(539.9, 531.7, 29.1, 0.3)
	pt3dadd(542.29, 534.4, 31.06, 0.3)
	pt3dadd(545.29, 538.6, 34.01, 0.3)
	pt3dadd(548.6, 540.79, 34.43, 0.3)
	pt3dadd(550.7, 546.1, 33.92, 0.3)
	pt3dadd(554.9, 547.6, 36.31, 0.3)
	pt3dadd(558.4, 552.29, 36.75, 0.3)
	pt3dadd(565.5, 557.1, 38.58, 0.3)
	pt3dadd(569.29, 558.7, 39.49, 0.3)
	pt3dadd(574, 560.2, 39.36, 0.3)
	pt3dadd(574.79, 563.1, 39.86, 0.3)
	pt3dadd(575.2, 567.1, 38.39, 0.3)
	pt3dadd(576.4, 569.5, 37.86, 0.3)
	pt3dadd(578.7, 572.2, 38.33, 0.3)
	pt3dadd(581.4, 574, 39.26, 0.3)
	pt3dadd(584.7, 580.7, 39.22, 0.3)
	pt3dadd(587.79, 581.29, 40.64, 0.3)
	pt3dadd(591.2, 585, 41.57, 0.3)
	pt3dadd(593.2, 584.29, 42.01, 0.3)
	pt3dadd(597.6, 587.29, 43.41, 0.3)
	pt3dadd(601.1, 591.5, 44.84, 0.3)
	pt3dadd(606.1, 596, 45.24, 0.3)
	pt3dadd(605.9, 599, 45.27, 0.3)
	pt3dadd(607.7, 601.79, 45.74, 0.3)
	pt3dadd(609.1, 605.2, 46.73, 0.3)
	pt3dadd(608, 608.79, 46.79, 0.3)
	pt3dadd(608.4, 611.79, 47.81, 0.3)
	pt3dadd(608.1, 614.79, 46.34, 0.3)
  }
  axon[21] {pt3dclear()
	pt3dadd(200.6, 358.6, 27.99, 0.3)
	pt3dadd(202.8, 363.8, 31.97, 0.3)
	pt3dadd(205.3, 372.6, 35.97, 0.3)
	pt3dadd(207.9, 381.3, 40.98, 0.3)
	pt3dadd(210.2, 391.6, 46, 0.3)
	pt3dadd(213.2, 399.3, 51.98, 0.3)
	pt3dadd(216.5, 410, 56.98, 0.3)
	pt3dadd(216.9, 417.5, 62.04, 0.3)
	pt3dadd(218, 425.9, 67.58, 0.3)
	pt3dadd(221.7, 431, 71.52, 0.3)
	pt3dadd(222.7, 439.4, 76.56, 0.3)
	pt3dadd(226.5, 445.5, 81.01, 0.3)
  }
  axon[22] {pt3dclear()
	pt3dadd(91.58, -65.4, -44, 0.6)
	pt3dadd(91.32, -58.85, -42.44, 0.3)
	pt3dadd(91.99, -53.41, -39.4, 0.3)
  }
  axon[23] {pt3dclear()
	pt3dadd(91.99, -53.41, -39.4, 0.3)
	pt3dadd(93.84, -56.14, -34.99, 0.3)
	pt3dadd(101.3, -64.53, -24.77, 0.3)
	pt3dadd(101.8, -64.59, -24.79, 0.3)
  }
  axon[24] {pt3dclear()
	pt3dadd(101.8, -64.59, -24.79, 0.3)
	pt3dadd(106.6, -72.16, -21.49, 0.3)
	pt3dadd(114.6, -79.06, -16.78, 0.3)
	pt3dadd(118.8, -82.54, -14.93, 0.3)
	pt3dadd(125.6, -85.8, -10.65, 0.3)
	pt3dadd(131.8, -91.01, -4.87, 0.3)
	pt3dadd(135, -95.4, 0.49, 0.3)
	pt3dadd(135.9, -102.1, 4.41, 0.3)
	pt3dadd(140.1, -106, 6.75, 0.3)
	pt3dadd(149, -108, 8.98, 0.3)
	pt3dadd(151.8, -110.8, 11.88, 0.3)
	pt3dadd(155.3, -117.2, 15.23, 0.3)
	pt3dadd(157.3, -123, 18.62, 0.3)
	pt3dadd(161, -126.4, 21.98, 0.3)
	pt3dadd(160.69, -130.4, 24.46, 0.3)
	pt3dadd(164.5, -138.4, 27.78, 0.3)
	pt3dadd(167, -144.19, 31.66, 0.3)
	pt3dadd(170.2, -147.6, 34.54, 0.3)
	pt3dadd(174.5, -146.6, 40.43, 0.3)
	pt3dadd(176.4, -145.8, 48.38, 0.3)
	pt3dadd(178.7, -149.1, 53.79, 0.3)
	pt3dadd(179.5, -152.19, 58.74, 0.3)
	pt3dadd(178.8, -154.69, 60.74, 0.3)
  }
  axon[25] {pt3dclear()
	pt3dadd(101.8, -64.59, -24.79, 0.3)
	pt3dadd(107.6, -63.2, -22.44, 0.3)
	pt3dadd(110.3, -62.51, -17.01, 0.3)
	pt3dadd(121.1, -63.21, -7.82, 0.3)
	pt3dadd(125.7, -63.21, -4.46, 0.3)
	pt3dadd(136.9, -65.47, 6.7, 0.3)
	pt3dadd(144.5, -70.83, 11.94, 0.3)
	pt3dadd(147, -71.61, 14.36, 0.3)
	pt3dadd(153.3, -75.83, 20.14, 0.3)
	pt3dadd(160.3, -81.12, 22.39, 0.3)
	pt3dadd(165.5, -81.19, 26.74, 0.3)
	pt3dadd(172.1, -81.42, 32.04, 0.3)
	pt3dadd(179.7, -82.76, 37.82, 0.3)
	pt3dadd(182.7, -84.09, 39.72, 0.3)
	pt3dadd(186.6, -86.04, 43.6, 0.3)
	pt3dadd(191.1, -86.53, 45.96, 0.3)
	pt3dadd(199.8, -86.97, 49.71, 0.3)
	pt3dadd(205.2, -88.57, 53.04, 0.3)
	pt3dadd(212.1, -91.32, 55.81, 0.3)
	pt3dadd(217.3, -90.39, 59.67, 0.3)
	pt3dadd(223, -90.01, 63.51, 0.3)
	pt3dadd(230.4, -93.34, 69.27, 0.3)
	pt3dadd(236.3, -99.53, 72.55, 0.3)
	pt3dadd(242.3, -102.2, 78.84, 0.3)
  }
  axon[26] {pt3dclear()
	pt3dadd(91.99, -53.41, -39.4, 0.3)
	pt3dadd(88.94, -49.06, -38.79, 0.3)
	pt3dadd(84.8, -36.04, -38.54, 0.3)
	pt3dadd(84.35, -12.9, -34.84, 0.3)
	pt3dadd(78.25, 9.86, -33.47, 0.3)
	pt3dadd(76.18, 18.63, -32.83, 0.3)
  }
  axon[27] {pt3dclear()
	pt3dadd(76.18, 18.63, -32.83, 0.3)
	pt3dadd(76.31, 20.13, -33.82, 0.3)
	pt3dadd(81.8, 24.58, -34.44, 0.3)
	pt3dadd(89.94, 31.79, -40.11, 0.3)
	pt3dadd(97.89, 40.51, -40.78, 0.3)
	pt3dadd(102.3, 44.56, -40.86, 0.3)
	pt3dadd(104, 50.92, -40.86, 0.3)
	pt3dadd(109.7, 57.36, -42.48, 0.3)
	pt3dadd(114.8, 63.37, -45.08, 0.3)
	pt3dadd(126.4, 69.18, -46.37, 0.3)
	pt3dadd(130.19, 71.81, -47.95, 0.3)
	pt3dadd(132.69, 77.09, -50.48, 0.3)
	pt3dadd(131.3, 84.28, -52.88, 0.3)
	pt3dadd(140.9, 99.88, -56.53, 0.3)
	pt3dadd(153.6, 114.6, -55.27, 0.3)
	pt3dadd(161.69, 128.8, -54.88, 0.3)
	pt3dadd(164.4, 135.6, -54.41, 0.3)
	pt3dadd(173.8, 144.69, -58.6, 0.3)
	pt3dadd(180.2, 154.1, -61.21, 0.3)
	pt3dadd(183.3, 159.3, -61.26, 0.3)
	pt3dadd(186.7, 167.4, -61.28, 0.3)
	pt3dadd(192.3, 172.9, -61.4, 0.3)
	pt3dadd(199.4, 186.7, -58.99, 0.3)
	pt3dadd(205.1, 199.2, -61.55, 0.3)
	pt3dadd(212.5, 207.4, -62.19, 0.3)
	pt3dadd(216.1, 211.6, -59.76, 0.3)
	pt3dadd(221.7, 222.1, -61.83, 0.3)
	pt3dadd(226, 225.1, -61.93, 0.3)
	pt3dadd(229.1, 226.3, -62.01, 0.3)
	pt3dadd(235.2, 235.7, -61.11, 0.3)
	pt3dadd(238.2, 240.4, -60.16, 0.3)
	pt3dadd(243.2, 243.9, -59.27, 0.3)
	pt3dadd(250.8, 250.1, -59.94, 0.3)
	pt3dadd(252.2, 253, -59.95, 0.3)
	pt3dadd(254, 256.3, -60.98, 0.3)
	pt3dadd(256.89, 260.5, -61.03, 0.3)
	pt3dadd(261.1, 266.1, -60.1, 0.3)
	pt3dadd(266.8, 273.1, -61.21, 0.3)
	pt3dadd(272.1, 280, -59.3, 0.3)
	pt3dadd(275.5, 283.2, -58.87, 0.3)
	pt3dadd(276.3, 285.6, -58.88, 0.3)
	pt3dadd(279.3, 290.3, -58.92, 0.3)
  }
  axon[28] {pt3dclear()
	pt3dadd(279.3, 290.3, -58.92, 0.3)
	pt3dadd(280.1, 293.8, -59.42, 0.3)
	pt3dadd(283.39, 302, -61.95, 0.3)
	pt3dadd(281.6, 313.2, -62.3, 0.3)
	pt3dadd(283.2, 319.6, -64.79, 0.3)
	pt3dadd(282.8, 330.2, -65.19, 0.3)
	pt3dadd(284, 336.1, -65.17, 0.3)
	pt3dadd(285.89, 340.5, -66.69, 0.3)
	pt3dadd(286.8, 344.9, -69.18, 0.3)
	pt3dadd(285.89, 351, -70.09, 0.3)
	pt3dadd(288, 357.4, -71.61, 0.3)
	pt3dadd(288.8, 360.3, -71.61, 0.3)
	pt3dadd(289, 362.3, -72.59, 0.3)
	pt3dadd(289.6, 367.8, -74.06, 0.3)
	pt3dadd(290.3, 370.7, -75.06, 0.3)
	pt3dadd(290.8, 375.2, -76.54, 0.3)
	pt3dadd(290.7, 379.2, -78, 0.3)
	pt3dadd(293.3, 380.5, -79.56, 0.3)
	pt3dadd(294.89, 382.8, -82.1, 0.3)
	pt3dadd(294.89, 388.4, -87.55, 0.3)
	pt3dadd(294.2, 392.5, -90.5, 0.3)
	pt3dadd(296.8, 409.4, -96.43, 0.3)
	pt3dadd(295.89, 410.5, -96.9, 0.3)
	pt3dadd(295.6, 412.5, -98.87, 0.3)
	pt3dadd(299.39, 420.7, -99.41, 0.3)
	pt3dadd(305.1, 428.1, -106, 0.3)
	pt3dadd(305.39, 431.6, -108.5, 0.3)
	pt3dadd(306.39, 442.6, -112.4, 0.3)
	pt3dadd(307.5, 443.5, -112.5, 0.3)
	pt3dadd(313.1, 454, -115.5, 0.3)
	pt3dadd(318.3, 461.5, -118.1, 0.3)
	pt3dadd(321.5, 463.7, -120.2, 0.3)
  }
}
proc shape3d_4() {
  axon[28] {	pt3dadd(323.5, 469, -123.7, 0.3)
	pt3dadd(329.7, 472.9, -129.9, 0.3)
	pt3dadd(331.9, 475.2, -132.4, 0.3)
	pt3dadd(334, 481.5, -134.4, 0.3)
	pt3dadd(336.8, 484.8, -137, 0.3)
	pt3dadd(335.9, 485.4, -136.9, 0.3)
  }
  axon[29] {pt3dclear()
	pt3dadd(279.3, 290.3, -58.92, 0.3)
	pt3dadd(283.5, 296.89, -57.49, 0.3)
	pt3dadd(286.2, 303.2, -57.01, 0.3)
	pt3dadd(292.8, 308, -55.66, 0.3)
	pt3dadd(298.7, 310.89, -53.31, 0.3)
	pt3dadd(301.3, 315.6, -53.34, 0.3)
	pt3dadd(302.2, 320, -52.83, 0.3)
	pt3dadd(304.89, 320.8, -51.4, 0.3)
	pt3dadd(305.39, 325.7, -51.38, 0.3)
	pt3dadd(306.7, 328.6, -51.39, 0.3)
	pt3dadd(310, 331.3, -51.46, 0.3)
	pt3dadd(313.89, 339.4, -52.01, 0.3)
	pt3dadd(315.39, 344.3, -50.51, 0.3)
	pt3dadd(316.1, 349.7, -48.98, 0.3)
	pt3dadd(315.8, 356.3, -46.42, 0.3)
	pt3dadd(316.89, 361.7, -45.9, 0.3)
	pt3dadd(317.89, 365.6, -44.39, 0.3)
	pt3dadd(322.2, 377.2, -43.42, 0.3)
	pt3dadd(326, 388.3, -37.93, 0.3)
	pt3dadd(329.6, 393, -37.5, 0.3)
	pt3dadd(330.9, 395.9, -36.01, 0.3)
	pt3dadd(332.2, 398.2, -34.03, 0.3)
	pt3dadd(333.1, 401.6, -34.02, 0.3)
  }
  axon[30] {pt3dclear()
	pt3dadd(333.1, 401.6, -34.02, 0.3)
	pt3dadd(329.6, 405.5, -30.89, 0.3)
	pt3dadd(328, 408.7, -27.81, 0.3)
	pt3dadd(327.3, 411.3, -27.77, 0.3)
  }
  axon[31] {pt3dclear()
	pt3dadd(327.3, 411.3, -27.77, 0.3)
	pt3dadd(327.2, 414.8, -24.24, 0.3)
	pt3dadd(323.39, 419.7, -18.07, 0.3)
	pt3dadd(322.89, 423.2, -13.03, 0.3)
	pt3dadd(320.89, 427, -11.44, 0.3)
	pt3dadd(319, 428.7, -11.37, 0.3)
	pt3dadd(312.3, 431.4, -9.15, 0.3)
	pt3dadd(309.89, 431.6, -9.07, 0.3)
	pt3dadd(306.3, 435.5, -6.94, 0.3)
	pt3dadd(303.89, 436.8, -6.86, 0.3)
	pt3dadd(300.7, 439.6, -5.74, 0.3)
	pt3dadd(296.5, 442.6, -6.09, 0.3)
	pt3dadd(292.2, 444.1, -5.95, 0.3)
	pt3dadd(290.1, 443.3, -5.9, 0.3)
	pt3dadd(286.1, 443.2, -4.28, 0.3)
	pt3dadd(282.3, 445.1, -2.65, 0.3)
	pt3dadd(277.89, 445.5, -0.52, 0.3)
	pt3dadd(276.6, 447.2, -0.47, 0.3)
	pt3dadd(274.8, 448.9, 1.59, 0.3)
	pt3dadd(272.3, 448.6, 2.16, 0.3)
	pt3dadd(267.2, 452.7, 3.84, 0.3)
	pt3dadd(265.39, 454.9, 3.91, 0.3)
	pt3dadd(264.2, 457.5, 3.47, 0.3)
	pt3dadd(262.39, 459.2, 3.54, 0.3)
	pt3dadd(260.8, 463.9, 3.62, 0.3)
	pt3dadd(257.8, 468.3, 5.75, 0.3)
	pt3dadd(256.8, 471.9, 7.81, 0.3)
	pt3dadd(256.89, 472.8, 9.82, 0.3)
	pt3dadd(258.3, 475.2, 12.3, 0.3)
	pt3dadd(259.6, 477.6, 14.29, 0.3)
	pt3dadd(259.3, 479.1, 16.8, 0.3)
	pt3dadd(264.2, 481.6, 18.69, 0.3)
	pt3dadd(265, 483.5, 21.19, 0.3)
	pt3dadd(263.39, 487.2, 22.76, 0.3)
	pt3dadd(262.6, 488.8, 22.8, 0.3)
	pt3dadd(262.89, 491.8, 22.82, 0.3)
	pt3dadd(259.2, 494.7, 22.95, 0.3)
	pt3dadd(256.3, 496.5, 22.05, 0.3)
	pt3dadd(256.7, 500.5, 21.07, 0.3)
	pt3dadd(253.6, 504.8, 20.7, 0.3)
	pt3dadd(252.4, 507.5, 20.26, 0.3)
	pt3dadd(251.1, 509.1, 21.81, 0.3)
	pt3dadd(251, 512.1, 23.34, 0.3)
	pt3dadd(251.2, 514.1, 24.35, 0.3)
	pt3dadd(250.3, 523.2, 29.96, 0.3)
	pt3dadd(250.7, 526.2, 30.97, 0.3)
	pt3dadd(250.7, 526.7, 29.97, 0.3)
  }
  axon[32] {pt3dclear()
	pt3dadd(327.3, 411.3, -27.77, 0.3)
	pt3dadd(326.1, 409.4, -27.25, 0.3)
  }
  axon[33] {pt3dclear()
	pt3dadd(333.1, 401.6, -34.02, 0.3)
	pt3dadd(336.2, 406.8, -33.57, 0.3)
	pt3dadd(341.2, 415.3, -30.64, 0.3)
	pt3dadd(344.6, 419, -28.71, 0.3)
	pt3dadd(348.4, 421.6, -28.8, 0.3)
	pt3dadd(350.2, 424.4, -29.32, 0.3)
	pt3dadd(352.1, 427.2, -28.35, 0.3)
	pt3dadd(355.8, 429.4, -27.44, 0.3)
	pt3dadd(360, 434.9, -26.52, 0.3)
	pt3dadd(363.5, 439.1, -25.58, 0.3)
	pt3dadd(367, 443.7, -24.64, 0.3)
	pt3dadd(369.2, 445.5, -23.69, 0.3)
	pt3dadd(373.5, 451.6, -20.76, 0.3)
	pt3dadd(375.8, 454.4, -20.81, 0.3)
	pt3dadd(378.2, 457.6, -20.85, 0.3)
	pt3dadd(379.9, 459.4, -19.88, 0.3)
	pt3dadd(384.5, 464.5, -16.97, 0.3)
	pt3dadd(389.2, 470, -15.56, 0.3)
	pt3dadd(389, 473, -14.53, 0.3)
	pt3dadd(388.1, 478.1, -13.96, 0.3)
	pt3dadd(390, 481.5, -13.48, 0.3)
	pt3dadd(391.4, 485.3, -12.99, 0.3)
	pt3dadd(400.6, 490.9, -12.21, 0.3)
	pt3dadd(403.7, 496.6, -10.75, 0.3)
	pt3dadd(404.2, 505.1, -8.69, 0.3)
	pt3dadd(403.5, 511.7, -6.11, 0.3)
	pt3dadd(404.6, 517.6, -4.59, 0.3)
	pt3dadd(410.5, 525.5, -3.2, 0.3)
	pt3dadd(412.6, 530.29, -2.71, 0.3)
	pt3dadd(418.5, 533.2, -0.86, 0.3)
	pt3dadd(420.6, 533.9, 1.08, 0.3)
	pt3dadd(425.5, 537.4, 0.96, 0.3)
	pt3dadd(430.9, 540.9, 0.84, 0.3)
	pt3dadd(436.4, 545.29, 1.71, 0.3)
	pt3dadd(438.9, 549.1, 3.68, 0.3)
	pt3dadd(445.9, 556.9, 7.04, 0.3)
	pt3dadd(451.6, 562.79, 8.43, 0.3)
	pt3dadd(453.8, 569.1, 9.92, 0.3)
	pt3dadd(456.3, 572.79, 11.88, 0.3)
	pt3dadd(458.5, 575.1, 11.84, 0.3)
	pt3dadd(460.7, 576.9, 12.79, 0.3)
	pt3dadd(470.8, 581.29, 13.03, 0.3)
	pt3dadd(475.9, 582.29, 13.89, 0.3)
	pt3dadd(482.7, 584.1, 14.71, 0.3)
	pt3dadd(486, 586.79, 15.64, 0.3)
	pt3dadd(487.7, 588.1, 16.1, 0.3)
	pt3dadd(489.4, 589.9, 16.57, 0.3)
	pt3dadd(492.6, 591.1, 18.98, 0.3)
	pt3dadd(493.7, 591.4, 19.46, 0.3)
	pt3dadd(496.2, 595.2, 22.92, 0.3)
	pt3dadd(498.2, 599, 24.89, 0.3)
	pt3dadd(500.7, 598.7, 25.32, 0.3)
	pt3dadd(509.1, 601.79, 27.1, 0.3)
	pt3dadd(512.79, 602.9, 29, 0.3)
	pt3dadd(515, 605.2, 29.46, 0.3)
	pt3dadd(518.29, 607.4, 30.38, 0.3)
	pt3dadd(521.1, 609.1, 31.32, 0.3)
	pt3dadd(528.7, 614.29, 33.64, 0.3)
	pt3dadd(537.1, 616.4, 37.42, 0.3)
	pt3dadd(542.5, 619.29, 40.28, 0.3)
	pt3dadd(548.5, 622.2, 43.14, 0.3)
	pt3dadd(554.5, 621.6, 44.46, 0.3)
	pt3dadd(559.9, 620, 47.29, 0.3)
	pt3dadd(565.2, 622.4, 48.65, 0.3)
	pt3dadd(568.2, 626.6, 49.6, 0.3)
	pt3dadd(572.9, 627.6, 50.48, 0.3)
	pt3dadd(578.1, 629.1, 51.84, 0.3)
	pt3dadd(584.2, 628.9, 53.16, 0.3)
	pt3dadd(590.2, 632.29, 58.02, 0.3)
  }
  axon[34] {pt3dclear()
	pt3dadd(76.18, 18.63, -32.83, 0.3)
	pt3dadd(64.95, 34.38, -26.87, 0.3)
	pt3dadd(40.59, 53.51, -17.98, 0.3)
	pt3dadd(36.18, 71.54, -10.7, 0.3)
	pt3dadd(33.11, 96.02, -14.91, 0.3)
	pt3dadd(22.57, 108.2, -6.99, 0.3)
	pt3dadd(5.61, 122, -0.87, 0.3)
	pt3dadd(0.52, 129.6, 3.83, 0.3)
	pt3dadd(-6.28, 135.3, 8.08, 0.3)
	pt3dadd(-10.68, 140.3, 11.76, 0.3)
	pt3dadd(-14.23, 143.1, 17.39, 0.3)
	pt3dadd(-16.16, 147.3, 21.98, 0.3)
	pt3dadd(-16.84, 149.9, 24.03, 0.3)
  }
  axon[35] {pt3dclear()
	pt3dadd(-16.84, 149.9, 24.03, 0.3)
	pt3dadd(-27.1, 152.5, 24.85, 0.3)
	pt3dadd(-38.18, 152.69, 23.67, 0.3)
	pt3dadd(-48.23, 153.19, 21.97, 0.3)
	pt3dadd(-55.33, 153.5, 19.17, 0.3)
	pt3dadd(-60.52, 152.6, 17.32, 0.3)
	pt3dadd(-65.95, 154.19, 14.99, 0.3)
	pt3dadd(-74.47, 155.1, 12.74, 0.3)
	pt3dadd(-83.6, 155, 10.51, 0.3)
	pt3dadd(-94.32, 154.69, 6.31, 0.3)
	pt3dadd(-100.5, 153.9, 4.48, 0.3)
	pt3dadd(-102, 154, 4.02, 0.3)
	pt3dadd(-109.6, 153.8, 2.74, 0.3)
	pt3dadd(-115.3, 152.9, 1.4, 0.3)
	pt3dadd(-124.8, 154.5, -1.3, 0.3)
	pt3dadd(-127.8, 155.3, -4.21, 0.3)
	pt3dadd(-137.5, 154.8, -6.43, 0.3)
	pt3dadd(-144.4, 156.6, -9.72, 0.3)
	pt3dadd(-147.5, 155.9, -10.14, 0.3)
	pt3dadd(-152.1, 155.9, -11.51, 0.3)
	pt3dadd(-157.5, 157, -11.84, 0.3)
	pt3dadd(-158.5, 157.1, -13.31, 0.3)
	pt3dadd(-162, 158, -15.7, 0.3)
	pt3dadd(-164.5, 158.3, -15.63, 0.3)
	pt3dadd(-166.8, 160.5, -17.04, 0.3)
	pt3dadd(-174.8, 161.4, -17.8, 0.3)
	pt3dadd(-180.8, 162, -19.62, 0.3)
	pt3dadd(-188.2, 163.8, -20.89, 0.3)
	pt3dadd(-194.1, 166.5, -22.7, 0.3)
	pt3dadd(-197, 172.3, -24.56, 0.3)
	pt3dadd(-200.7, 175.7, -25.93, 0.3)
	pt3dadd(-201, 177.8, -26.4, 0.3)
	pt3dadd(-201.1, 177.3, -26.4, 0.3)
  }
  axon[36] {pt3dclear()
	pt3dadd(-201.1, 177.3, -26.4, 0.3)
	pt3dadd(-202.4, 179.4, -26.85, 0.3)
	pt3dadd(-205.6, 182.3, -26.73, 0.3)
  }
}
*/
proc shape3d_5() {
/*
  axon[36] {	pt3dadd(-207.7, 186.5, -28.13, 0.3)
	pt3dadd(-209.5, 188.2, -28.07, 0.3)
	pt3dadd(-211.4, 195, -30.95, 0.3)
	pt3dadd(-213.4, 200.8, -34.85, 0.3)
	pt3dadd(-215.5, 204.5, -35.25, 0.3)
	pt3dadd(-219.2, 208.4, -35.61, 0.3)
	pt3dadd(-222.3, 212.8, -38.99, 0.3)
	pt3dadd(-224, 215.5, -38.9, 0.3)
	pt3dadd(-226.3, 218.3, -41.32, 0.3)
	pt3dadd(-227.6, 220.9, -42.77, 0.3)
	pt3dadd(-229.9, 223.7, -44.68, 0.3)
	pt3dadd(-230.6, 226.3, -44.63, 0.3)
	pt3dadd(-232.8, 229.5, -45.04, 0.3)
	pt3dadd(-235.1, 231.8, -46.46, 0.3)
	pt3dadd(-237.4, 234.1, -46.37, 0.3)
	pt3dadd(-239.6, 237.3, -47.28, 0.3)
	pt3dadd(-243.7, 241.8, -49.62, 0.3)
	pt3dadd(-246.9, 244.6, -50, 0.3)
	pt3dadd(-249.2, 246.9, -50.92, 0.3)
	pt3dadd(-249.6, 248.4, -50.89, 0.3)
	pt3dadd(-255.5, 254.6, -52.67, 0.3)
	pt3dadd(-259.8, 257.1, -54.52, 0.3)
	pt3dadd(-263.2, 258.5, -54.41, 0.3)
	pt3dadd(-266.3, 263.3, -57.78, 0.3)
	pt3dadd(-268.1, 265.5, -57.71, 0.3)
	pt3dadd(-271.39, 268.39, -60.09, 0.3)
	pt3dadd(-274.2, 271.2, -62.49, 0.3)
	pt3dadd(-277.5, 274.1, -65.37, 0.3)
	pt3dadd(-279.8, 275.89, -66.79, 0.3)
	pt3dadd(-284.6, 278.89, -68.12, 0.3)
	pt3dadd(-285.89, 280.6, -68.06, 0.3)
	pt3dadd(-287.7, 283.3, -69.5, 0.3)
	pt3dadd(-294.3, 287.5, -70.77, 0.3)
	pt3dadd(-296.3, 288.2, -70.7, 0.3)
	pt3dadd(-298.39, 292, -72.61, 0.3)
	pt3dadd(-302.7, 294.39, -72.47, 0.3)
	pt3dadd(-308.8, 300.1, -76.73, 0.3)
	pt3dadd(-311, 302.89, -78.15, 0.3)
	pt3dadd(-313.89, 304.2, -79.06, 0.3)
	pt3dadd(-315.8, 305.39, -78.98, 0.3)
	pt3dadd(-318.2, 306.7, -78.91, 0.3)
	pt3dadd(-320.7, 308, -81.83, 0.3)
	pt3dadd(-322.7, 307.7, -81.77, 0.3)
	pt3dadd(-325.3, 308, -84.7, 0.3)
	pt3dadd(-327.1, 309.7, -85.63, 0.3)
	pt3dadd(-327.5, 311.7, -87.6, 0.3)
	pt3dadd(-331, 316.1, -87.96, 0.3)
	pt3dadd(-335.1, 320.6, -87.81, 0.3)
	pt3dadd(-339, 326, -87.64, 0.3)
	pt3dadd(-341, 326.2, -87.59, 0.3)
	pt3dadd(-342.1, 330.4, -88.52, 0.3)
	pt3dadd(-343.8, 334.1, -88.94, 0.3)
	pt3dadd(-347.7, 340, -89.27, 0.3)
	pt3dadd(-351.2, 344.9, -89.13, 0.3)
	pt3dadd(-352, 346, -89.1, 0.3)
	pt3dadd(-357.4, 352.6, -90.38, 0.3)
	pt3dadd(-361.3, 354.6, -92.25, 0.3)
	pt3dadd(-364.9, 359.5, -94.11, 0.3)
	pt3dadd(-369.2, 366, -94.43, 0.3)
	pt3dadd(-370.6, 367.1, -94.38, 0.3)
	pt3dadd(-373.2, 371.9, -96.76, 0.3)
	pt3dadd(-379.5, 379.7, -99.01, 0.3)
	pt3dadd(-383, 384.6, -98.87, 0.3)
	pt3dadd(-384.2, 386.7, -98.81, 0.3)
	pt3dadd(-385.4, 390.9, -101.2, 0.3)
	pt3dadd(-384, 394.2, -99.76, 0.3)
	pt3dadd(-386.8, 404.6, -98.09, 0.3)
	pt3dadd(-387.6, 407.2, -98.04, 0.3)
	pt3dadd(-388.9, 409.3, -97.99, 0.3)
	pt3dadd(-390.2, 415, -97.4, 0.3)
	pt3dadd(-392.4, 423.3, -97.76, 0.3)
	pt3dadd(-392.9, 432.9, -97.17, 0.3)
	pt3dadd(-396.3, 439.8, -101.5, 0.3)
	pt3dadd(-396.9, 448.9, -104.9, 0.3)
	pt3dadd(-399.5, 454.2, -107.3, 0.3)
	pt3dadd(-400.8, 460.4, -107.7, 0.3)
	pt3dadd(-402, 464.1, -108.1, 0.3)
	pt3dadd(-402, 468.6, -109.6, 0.3)
	pt3dadd(-404.4, 474.9, -111, 0.3)
	pt3dadd(-406.4, 485.2, -114.3, 0.3)
	pt3dadd(-408.2, 493.5, -119.7, 0.3)
	pt3dadd(-410.9, 502.8, -124.1, 0.3)
  }
  axon[37] {pt3dclear()
	pt3dadd(-201.1, 177.3, -26.4, 0.3)
	pt3dadd(-209, 179.7, -31.66, 0.3)
	pt3dadd(-214.1, 184.8, -35.46, 0.3)
	pt3dadd(-216.4, 187.5, -38.86, 0.3)
	pt3dadd(-218.2, 191.3, -41.79, 0.3)
	pt3dadd(-222.5, 193.7, -45.15, 0.3)
	pt3dadd(-226, 195.1, -48.04, 0.3)
	pt3dadd(-231.4, 197.2, -52.36, 0.3)
	pt3dadd(-233.5, 197, -55.3, 0.3)
	pt3dadd(-235.5, 198.2, -56.74, 0.3)
	pt3dadd(-239.7, 202.2, -61.08, 0.3)
	pt3dadd(-244, 204.7, -61.94, 0.3)
	pt3dadd(-247.4, 206, -61.83, 0.3)
	pt3dadd(-249.8, 207.3, -62.25, 0.3)
	pt3dadd(-255.6, 209.9, -64.06, 0.3)
	pt3dadd(-262.6, 216.2, -68.3, 0.3)
	pt3dadd(-265.8, 218.6, -68.19, 0.3)
	pt3dadd(-270.6, 221.6, -69.52, 0.3)
	pt3dadd(-277.39, 224.9, -71.8, 0.3)
	pt3dadd(-281.7, 226.3, -71.16, 0.3)
	pt3dadd(-285.3, 231.8, -74.51, 0.3)
	pt3dadd(-286.5, 232.9, -70.45, 0.3)
  }
  axon[38] {pt3dclear()
	pt3dadd(-16.84, 149.9, 24.03, 0.3)
	pt3dadd(-16.55, 155.9, 29.07, 0.3)
	pt3dadd(-23.19, 163.1, 33.83, 0.3)
	pt3dadd(-24.57, 167.2, 40.4, 0.3)
	pt3dadd(-29.04, 175.2, 47.61, 0.3)
	pt3dadd(-33.68, 177.7, 51.77, 0.3)
	pt3dadd(-36.28, 180.4, 55.87, 0.3)
	pt3dadd(-41.29, 184.5, 59.05, 0.3)
  }
  axon[39] {pt3dclear()
	pt3dadd(-41.29, 184.5, 59.05, 0.3)
	pt3dadd(-44.66, 181.3, 58.62, 0.3)
	pt3dadd(-46.76, 180, 60.17, 0.3)
	pt3dadd(-56.08, 172.5, 61.38, 0.3)
	pt3dadd(-60.82, 170.4, 61.5, 0.3)
	pt3dadd(-66.09, 168, 61.63, 0.3)
	pt3dadd(-69.3, 166.3, 61.71, 0.3)
	pt3dadd(-72.72, 162.19, 62.77, 0.3)
	pt3dadd(-75.05, 158.9, 63.81, 0.3)
	pt3dadd(-78.31, 156.19, 64.89, 0.3)
	pt3dadd(-80.61, 153.4, 65.43, 0.3)
	pt3dadd(-82.84, 151.69, 64.48, 0.3)
	pt3dadd(-84.79, 151.9, 66.04, 0.3)
	pt3dadd(-94.33, 151.9, 66.31, 0.3)
	pt3dadd(-99.4, 151.4, 66.95, 0.3)
	pt3dadd(-106.2, 153.6, 67.18, 0.3)
	pt3dadd(-110.2, 154, 67.3, 0.3)
	pt3dadd(-115.3, 152.6, 67.93, 0.3)
	pt3dadd(-119, 151.5, 67.53, 0.3)
	pt3dadd(-122.4, 151.3, 71.13, 0.3)
	pt3dadd(-123.7, 152.9, 73.68, 0.3)
	pt3dadd(-126.4, 154.19, 78.77, 0.3)
	pt3dadd(-133.1, 155.4, 86.48, 0.3)
	pt3dadd(-136.5, 155.69, 90.09, 0.3)
	pt3dadd(-138.8, 157.5, 91.17, 0.3)
  }
  axon[40] {pt3dclear()
	pt3dadd(-41.29, 184.5, 59.05, 0.3)
	pt3dadd(-41.84, 188, 61.6, 0.3)
	pt3dadd(-44.74, 192.9, 65.22, 0.3)
	pt3dadd(-45.37, 195.4, 68.77, 0.3)
	pt3dadd(-50.78, 200, 73.45, 0.3)
	pt3dadd(-54.03, 201.8, 76.08, 0.3)
	pt3dadd(-55.91, 206.5, 80.67, 0.3)
	pt3dadd(-62.85, 210.8, 85.91, 0.3)
	pt3dadd(-70.22, 216, 89.68, 0.3)
  }
  */
  apic {pt3dclear()
	pt3dadd(0, 0, 0, 5)
	pt3dadd(-2.06, 30.28, 0.55, 5)
	pt3dadd(-4.63, 36.11, -5.31, 3.6)
	pt3dadd(-7.53, 42.98, -8.67, 3.6)
  }
  apic[1] {pt3dclear()
	pt3dadd(-7.53, 42.98, -8.67, 3.6)
	pt3dadd(-15.78, 45.87, -8.91, 0.3)
	pt3dadd(-16.57, 47.97, -9.37, 0.3)
  }
  apic[2] {pt3dclear()
	pt3dadd(-16.57, 47.97, -9.37, 0.3)
	pt3dadd(-19.05, 48.24, -9.29, 0.3)
  }
  apic[3] {pt3dclear()
	pt3dadd(-19.05, 48.24, -9.29, 0.3)
	pt3dadd(-22.25, 47.59, -12.71, 0.3)
	pt3dadd(-29.89, 47.41, -14.99, 0.3)
	pt3dadd(-35.57, 46.51, -16.82, 0.3)
  }
  apic[4] {pt3dclear()
	pt3dadd(-19.05, 48.24, -9.29, 0.3)
	pt3dadd(-24.76, 51.86, -10.6, 0.3)
	pt3dadd(-27.5, 54.68, -11.5, 0.3)
  }
  apic[5] {pt3dclear()
	pt3dadd(-16.57, 47.97, -9.37, 0.3)
	pt3dadd(-18.84, 50.73, -10.78, 0.3)
  }
  apic[6] {pt3dclear()
	pt3dadd(-18.84, 50.73, -10.78, 0.3)
	pt3dadd(-22.95, 54.69, -10.63, 0.3)
	pt3dadd(-25.03, 59.96, -15.02, 0.3)
	pt3dadd(-25.6, 63.53, -12.98, 0.3)
  }
  apic[7] {pt3dclear()
	pt3dadd(-18.84, 50.73, -10.78, 0.3)
	pt3dadd(-21.25, 57.03, -12.66, 0.3)
	pt3dadd(-22.79, 61.73, -13.57, 0.3)
  }
  apic[8] {pt3dclear()
	pt3dadd(-7.53, 42.98, -8.67, 3.6)
	pt3dadd(-10.54, 53.89, -13.5, 2.9)
	pt3dadd(-12.25, 58.12, -18.41, 1.8)
	pt3dadd(-11.15, 65.58, -24.89, 1.8)
	pt3dadd(-13.17, 76.38, -29.74, 1.8)
	pt3dadd(-13.2, 92.52, -37.6, 1.8)
  }
  apic[9] {pt3dclear()
	pt3dadd(-13.2, 92.52, -37.6, 1.8)
	pt3dadd(-19.17, 93.67, -39.42, 0.3)
	pt3dadd(-25.1, 100.3, -42.69, 0.3)
  }
  apic[10] {pt3dclear()
	pt3dadd(-13.2, 92.52, -37.6, 1.8)
	pt3dadd(-12.16, 98.46, -40.58, 1.8)
	pt3dadd(-14.15, 108.2, -40.94, 1.2)
	pt3dadd(-13.82, 116.8, -43.38, 1.2)
  }
  apic[11] {pt3dclear()
	pt3dadd(-13.82, 116.8, -43.38, 1.2)
	pt3dadd(-11.72, 126.6, -41.35, 0.3)
	pt3dadd(-10.19, 140, -38.28, 0.3)
	pt3dadd(-6.23, 153.1, -36.28, 0.3)
	pt3dadd(-0.99, 164.1, -34.84, 0.3)
	pt3dadd(3.48, 177.2, -32.36, 0.3)
	pt3dadd(7.37, 189.9, -31.36, 0.3)
	pt3dadd(11.26, 197.5, -29.41, 0.3)
	pt3dadd(12.7, 201.3, -28.42, 0.3)
	pt3dadd(14.43, 207.2, -24.92, 0.3)
	pt3dadd(19.64, 213.2, -23.52, 0.3)
	pt3dadd(24.67, 217.6, -22.62, 0.3)
  }
  apic[12] {pt3dclear()
	pt3dadd(-13.82, 116.8, -43.38, 1.2)
	pt3dadd(-14.73, 123.4, -46.8, 1.2)
  }
  apic[13] {pt3dclear()
	pt3dadd(-14.73, 123.4, -46.8, 1.2)
	pt3dadd(-22.12, 126.2, -51.56, 0.3)
  }
}
proc shape3d_6() {
  apic[13] {	pt3dadd(-26.75, 131.8, -57.88, 0.3)
  }
  apic[14] {pt3dclear()
	pt3dadd(-26.75, 131.8, -57.88, 0.3)
	pt3dadd(-30.25, 133.19, -62.27, 0.3)
	pt3dadd(-33.15, 135.5, -66.66, 0.3)
	pt3dadd(-34.74, 141.3, -72.56, 0.3)
	pt3dadd(-37.01, 145.1, -77.98, 0.3)
	pt3dadd(-39.46, 146.3, -80.4, 0.3)
  }
  apic[15] {pt3dclear()
	pt3dadd(-39.46, 146.3, -80.4, 0.3)
	pt3dadd(-44.9, 143.4, -83.76, 0.3)
	pt3dadd(-48.26, 143.3, -94.67, 0.3)
	pt3dadd(-43.79, 144.4, -100.3, 0.3)
	pt3dadd(-39.46, 144, -105.4, 0.3)
	pt3dadd(-35.24, 142.5, -110.6, 0.3)
	pt3dadd(-26.06, 140.1, -114.4, 0.3)
  }
  apic[16] {pt3dclear()
	pt3dadd(-39.46, 146.3, -80.4, 0.3)
	pt3dadd(-44.28, 148.9, -82.23, 0.3)
	pt3dadd(-47.99, 152.8, -85.59, 0.3)
	pt3dadd(-49.11, 154.5, -95.55, 0.3)
	pt3dadd(-50.2, 160.69, -103.5, 0.3)
	pt3dadd(-52.06, 168.4, -108.9, 0.3)
	pt3dadd(-58.44, 171.7, -115.1, 0.3)
	pt3dadd(-67.52, 178.2, -122.3, 0.3)
	pt3dadd(-72.52, 183.8, -124.1, 0.3)
	pt3dadd(-79.11, 192, -121.4, 0.3)
  }
  apic[17] {pt3dclear()
	pt3dadd(-26.75, 131.8, -57.88, 0.3)
	pt3dadd(-31.8, 137.4, -61.69, 0.3)
	pt3dadd(-38.25, 143.6, -63.95, 0.3)
	pt3dadd(-41.94, 147, -64.81, 0.3)
	pt3dadd(-43.95, 156.8, -65.67, 0.3)
	pt3dadd(-50.95, 167.6, -68.87, 0.3)
	pt3dadd(-56.8, 175.3, -73.14, 0.3)
	pt3dadd(-60.29, 181.2, -76.48, 0.3)
	pt3dadd(-62.77, 187.5, -80.86, 0.3)
	pt3dadd(-68.66, 199.7, -85.59, 0.3)
	pt3dadd(-68.78, 203.8, -87.05, 0.3)
	pt3dadd(-68.77, 209.3, -89.51, 0.3)
  }
  apic[18] {pt3dclear()
	pt3dadd(-14.73, 123.4, -46.8, 1.2)
	pt3dadd(-15.14, 135, -51.19, 0.8)
	pt3dadd(-14.89, 148.1, -55.58, 0.8)
	pt3dadd(-14.08, 156.6, -58.54, 0.8)
  }
  apic[19] {pt3dclear()
	pt3dadd(-14.08, 156.6, -58.54, 0.8)
	pt3dadd(-20, 158.69, -62.35, 0.3)
	pt3dadd(-33.36, 166.7, -66.89, 0.3)
	pt3dadd(-44.32, 178, -68.98, 0.3)
	pt3dadd(-53.62, 190, -69.59, 0.3)
	pt3dadd(-67.12, 205.5, -71.58, 0.3)
	pt3dadd(-72.9, 213.2, -73.34, 0.3)
	pt3dadd(-81.45, 219.2, -77.55, 0.3)
	pt3dadd(-88.88, 231, -82.23, 0.3)
	pt3dadd(-98.12, 244.1, -84.35, 0.3)
	pt3dadd(-103.1, 250.2, -86.16, 0.3)
	pt3dadd(-111.2, 254.6, -87.88, 0.3)
  }
  apic[20] {pt3dclear()
	pt3dadd(-14.08, 156.6, -58.54, 0.8)
	pt3dadd(-10.98, 167.8, -62.03, 0.7)
	pt3dadd(-10.92, 178.9, -65.94, 0.7)
	pt3dadd(-11.65, 182.5, -69.39, 0.7)
  }
  apic[21] {pt3dclear()
	pt3dadd(-11.65, 182.5, -69.39, 0.7)
	pt3dadd(-8.04, 189.2, -73.44, 0.3)
	pt3dadd(-1.38, 197.1, -80.56, 0.3)
	pt3dadd(6.85, 206.3, -90.23, 0.3)
	pt3dadd(12, 213.3, -94.32, 0.3)
	pt3dadd(20.52, 219.5, -100.5, 0.3)
	pt3dadd(28.47, 225.2, -107.2, 0.3)
	pt3dadd(35.59, 232.1, -111.9, 0.3)
	pt3dadd(39.6, 237.7, -115.4, 0.3)
  }
  apic[22] {pt3dclear()
	pt3dadd(-11.65, 182.5, -69.39, 0.7)
	pt3dadd(-13.07, 193.3, -70.76, 0.7)
	pt3dadd(-13.67, 197.3, -71.7, 0.7)
  }
  apic[23] {pt3dclear()
	pt3dadd(-13.67, 197.3, -71.7, 0.7)
	pt3dadd(-14.36, 207, -78.59, 0.3)
	pt3dadd(-15.81, 223.3, -83.93, 0.5)
	pt3dadd(-18.71, 239.7, -87.7, 0.5)
	pt3dadd(-19.53, 250.9, -87.58, 0.5)
  }
  apic[24] {pt3dclear()
	pt3dadd(-19.53, 250.9, -87.58, 0.5)
	pt3dadd(-15.56, 257, -94.15, 0.3)
	pt3dadd(-13.39, 265.39, -101.6, 0.3)
	pt3dadd(-8.43, 275.39, -106.2, 0.3)
	pt3dadd(-2, 280.8, -112.3, 0.3)
	pt3dadd(2, 285.89, -113.9, 0.3)
  }
  apic[25] {pt3dclear()
	pt3dadd(-19.53, 250.9, -87.58, 0.5)
	pt3dadd(-24.71, 259.5, -89.36, 0.5)
	pt3dadd(-27.84, 268.89, -92.69, 0.5)
	pt3dadd(-28.72, 281.6, -100.1, 0.5)
	pt3dadd(-32.14, 288, -102.4, 0.5)
	pt3dadd(-34.51, 294.8, -104.8, 0.5)
	pt3dadd(-38.65, 303.8, -107.1, 0.5)
	pt3dadd(-42.99, 310.3, -106.9, 0.5)
	pt3dadd(-51.39, 327.3, -112, 0.5)
	pt3dadd(-57.15, 345, -115.2, 0.5)
	pt3dadd(-58.46, 357.2, -118.1, 0.5)
	pt3dadd(-60.05, 371.5, -120.9, 0.5)
	pt3dadd(-65.16, 386.1, -125.1, 0.5)
	pt3dadd(-67.93, 398.5, -126.9, 0.5)
	pt3dadd(-66.45, 407.9, -127.9, 0.5)
	pt3dadd(-63.54, 417.2, -130.4, 0.3)
	pt3dadd(-62.86, 428.7, -131.8, 0.3)
	pt3dadd(-64.58, 436.4, -132.69, 0.3)
	pt3dadd(-70.12, 450.1, -130.9, 0.3)
	pt3dadd(-72.43, 461.9, -132.3, 0.3)
	pt3dadd(-73.48, 475, -130.1, 0.3)
	pt3dadd(-79.14, 492.2, -127.8, 0.3)
	pt3dadd(-86.51, 507.6, -126, 0.3)
	pt3dadd(-90.58, 517.1, -127.8, 0.3)
	pt3dadd(-91.51, 522.7, -128.19, 0.3)
  }
  apic[26] {pt3dclear()
	pt3dadd(-91.51, 522.7, -128.19, 0.3)
	pt3dadd(-94.79, 530.1, -129.5, 0.3)
	pt3dadd(-98.24, 550.1, -130.69, 0.3)
	pt3dadd(-99.05, 561.7, -132.1, 0.3)
	pt3dadd(-102.7, 585.29, -134.3, 0.3)
	pt3dadd(-103.9, 603, -137.6, 0.3)
	pt3dadd(-101.8, 618.9, -142.1, 0.3)
	pt3dadd(-97.79, 638.6, -144, 0.3)
	pt3dadd(-97.17, 644.6, -144.5, 0.3)
	pt3dadd(-94.66, 649.29, -144.5, 0.3)
	pt3dadd(-79.87, 656.3, -145.9, 0.3)
	pt3dadd(-70.44, 664.4, -145.1, 0.3)
	pt3dadd(-57.58, 676.1, -143.4, 0.3)
	pt3dadd(-49.75, 688.3, -143.5, 0.3)
	pt3dadd(-38.79, 700.7, -140.69, 0.3)
	pt3dadd(-33.74, 710.2, -140.3, 0.3)
	pt3dadd(-32.4, 722.1, -137.69, 0.3)
  }
  apic[27] {pt3dclear()
	pt3dadd(-91.51, 522.7, -128.19, 0.3)
	pt3dadd(-86.26, 534.2, -128.19, 0.3)
	pt3dadd(-81.3, 547.29, -126.3, 0.3)
	pt3dadd(-79.48, 550.1, -125.8, 0.3)
	pt3dadd(-82.59, 563, -124.1, 0.3)
	pt3dadd(-81.11, 573.4, -128.5, 0.3)
	pt3dadd(-78.48, 584.7, -131.5, 0.3)
	pt3dadd(-75.88, 600.5, -134, 0.3)
	pt3dadd(-71.86, 619.7, -134.9, 0.3)
	pt3dadd(-72.72, 635.4, -135.3, 0.3)
	pt3dadd(-73.98, 652.1, -136.1, 0.3)
	pt3dadd(-72.16, 659.5, -134.6, 0.3)
	pt3dadd(-66.29, 672.4, -135.6, 0.3)
	pt3dadd(-55.82, 686.4, -137.8, 0.3)
	pt3dadd(-47.87, 700.1, -139.4, 0.3)
	pt3dadd(-35.14, 715.9, -139.69, 0.3)
  }
  apic[28] {pt3dclear()
	pt3dadd(-13.67, 197.3, -71.7, 0.7)
	pt3dadd(-10.59, 207.1, -70.7, 0.6)
	pt3dadd(-5.9, 218.6, -72.75, 0.6)
	pt3dadd(1.13, 234, -76.81, 0.6)
	pt3dadd(4.67, 244.2, -78.84, 0.6)
	pt3dadd(7.2, 259.5, -82.28, 0.6)
	pt3dadd(9.04, 282.5, -85.14, 0.6)
	pt3dadd(11.68, 307.89, -87, 0.6)
	pt3dadd(10.92, 325.6, -91.33, 0.4)
	pt3dadd(10.71, 333.6, -93.26, 0.4)
	pt3dadd(13.23, 349, -97.2, 0.4)
	pt3dadd(14.9, 360.9, -100.1, 0.4)
  }
  apic[29] {pt3dclear()
	pt3dadd(14.9, 360.9, -100.1, 0.4)
	pt3dadd(19.77, 370, -104.2, 0.3)
	pt3dadd(25.76, 385.4, -110.3, 0.3)
	pt3dadd(37.58, 402.3, -111, 0.3)
	pt3dadd(53.61, 425.2, -110.7, 0.3)
	pt3dadd(68.05, 441.8, -107, 0.3)
	pt3dadd(76.67, 457, -108.1, 0.3)
	pt3dadd(86.94, 473, -107.3, 0.3)
	pt3dadd(97.75, 484.4, -106, 0.3)
	pt3dadd(115.7, 505.6, -103.3, 0.3)
	pt3dadd(127.8, 514.29, -100.1, 0.3)
	pt3dadd(138.5, 520.7, -100.9, 0.3)
	pt3dadd(145.4, 525.5, -104, 0.3)
  }
  apic[30] {pt3dclear()
	pt3dadd(14.9, 360.9, -100.1, 0.4)
	pt3dadd(14.17, 374.1, -104, 0.4)
	pt3dadd(16.75, 389.4, -106, 0.4)
	pt3dadd(19.72, 404.2, -109.4, 0.4)
	pt3dadd(20.63, 423.2, -112.8, 0.4)
	pt3dadd(23.07, 433.5, -118.3, 0.4)
  }
  apic[31] {pt3dclear()
	pt3dadd(23.07, 433.5, -118.3, 0.4)
	pt3dadd(30.57, 443.8, -122.9, 0.3)
	pt3dadd(39.11, 459.5, -128, 0.3)
	pt3dadd(42.81, 469.2, -123, 0.3)
	pt3dadd(44.8, 491.1, -117.4, 0.3)
	pt3dadd(45.99, 502, -116.3, 0.3)
	pt3dadd(51.97, 515.9, -117.4, 0.3)
	pt3dadd(58.94, 530.29, -120, 0.3)
	pt3dadd(62.75, 542.5, -120, 0.3)
	pt3dadd(66.34, 562.2, -120.4, 0.3)
	pt3dadd(71.2, 579.29, -119.4, 0.3)
	pt3dadd(73.48, 600.1, -117.3, 0.3)
	pt3dadd(75, 605, -117.3, 0.3)
	pt3dadd(79.55, 615.6, -120.4, 0.3)
	pt3dadd(81.76, 627.4, -122.3, 0.3)
	pt3dadd(83.44, 635.29, -127.8, 0.3)
	pt3dadd(90.82, 644.6, -132.4, 0.3)
  }
  apic[32] {pt3dclear()
	pt3dadd(23.07, 433.5, -118.3, 0.4)
	pt3dadd(26.09, 448.3, -120.2, 0.3)
	pt3dadd(28.87, 466.7, -126.2, 0.3)
	pt3dadd(29.21, 489.8, -129.5, 0.3)
	pt3dadd(30.35, 500.2, -128.4, 0.3)
  }
  apic[33] {pt3dclear()
	pt3dadd(30.35, 500.2, -128.4, 0.3)
	pt3dadd(24.81, 510.9, -132.69, 0.3)
	pt3dadd(21.81, 521.79, -137, 0.3)
	pt3dadd(18.48, 534.2, -141.3, 0.3)
	pt3dadd(14.61, 545.7, -143.1, 0.3)
	pt3dadd(14.73, 551.2, -142, 0.3)
	pt3dadd(15.37, 557.7, -143.5, 0.3)
	pt3dadd(19.79, 561.79, -144.6, 0.3)
	pt3dadd(21.76, 575.1, -143, 0.3)
	pt3dadd(25.09, 587.79, -144, 0.3)
  }
}
proc shape3d_7() {
  apic[33] {	pt3dadd(26.63, 593.7, -147, 0.3)
	pt3dadd(26.55, 605.29, -140.4, 0.3)
	pt3dadd(29.63, 619, -136.4, 0.3)
  }
  apic[34] {pt3dclear()
	pt3dadd(30.35, 500.2, -128.4, 0.3)
	pt3dadd(31.99, 524.1, -124.8, 0.3)
  }
  apic[35] {pt3dclear()
	pt3dadd(31.99, 524.1, -124.8, 0.3)
	pt3dadd(34.46, 533.4, -125.7, 0.3)
	pt3dadd(38.75, 546.1, -127.8, 0.3)
	pt3dadd(46.27, 564.9, -128.3, 0.3)
	pt3dadd(50.05, 572.5, -129.9, 0.3)
	pt3dadd(49.67, 587.1, -127.2, 0.3)
	pt3dadd(53.98, 594.2, -125.8, 0.3)
	pt3dadd(56.91, 612, -124.7, 0.3)
	pt3dadd(54.16, 624.9, -127.5, 0.3)
	pt3dadd(55.5, 637.29, -127, 0.3)
	pt3dadd(53.65, 643.5, -126.9, 0.3)
	pt3dadd(52.33, 650.7, -129.3, 0.3)
	pt3dadd(51.1, 658.9, -132.19, 0.3)
	pt3dadd(52.3, 666.4, -135.1, 0.3)
	pt3dadd(55.37, 677.6, -139.6, 0.3)
  }
  apic[36] {pt3dclear()
	pt3dadd(31.99, 524.1, -124.8, 0.3)
	pt3dadd(38.68, 534, -120.9, 0.3)
	pt3dadd(42.33, 543.6, -117.4, 0.3)
	pt3dadd(41.91, 558.2, -115.7, 0.3)
	pt3dadd(44.03, 578.1, -115.6, 0.3)
	pt3dadd(46.93, 590.4, -112.6, 0.3)
	pt3dadd(49.02, 600.2, -111.1, 0.3)
	pt3dadd(47.14, 610.4, -109.5, 0.3)
	pt3dadd(48.56, 622.79, -105.9, 0.3)
	pt3dadd(54.06, 631.29, -103.5, 0.3)
	pt3dadd(56.62, 636, -102, 0.3)
	pt3dadd(64.53, 640.2, -104.7, 0.3)
  }
  apic[37] {pt3dclear()
	pt3dadd(0, 0, 0, 5.7)
	pt3dadd(-1.33, 18.64, -1.06, 5.7)
	pt3dadd(-1.32, 28.2, -0.98, 5)
	pt3dadd(-3.53, 39.47, 2.68, 3.8)
  }
  apic[38] {pt3dclear()
	pt3dadd(-3.53, 39.47, 2.68, 3.8)
	pt3dadd(-0.74, 48.78, -4.32, 1.4)
	pt3dadd(-2.17, 64.02, -5.15, 1.4)
	pt3dadd(-3.52, 89.82, -7.39, 1.4)
	pt3dadd(-5.16, 107.1, -5.69, 1.4)
  }
  apic[39] {pt3dclear()
	pt3dadd(-5.16, 107.1, -5.69, 1.4)
	pt3dadd(0.14, 115.1, -7.78, 0.3)
	pt3dadd(3.19, 121.8, -13.82, 0.3)
  }
  apic[40] {pt3dclear()
	pt3dadd(3.19, 121.8, -13.82, 0.3)
	pt3dadd(8.58, 125.8, -15.94, 0.3)
	pt3dadd(12.92, 129.9, -20.03, 0.3)
	pt3dadd(17.37, 140.5, -26.57, 0.3)
	pt3dadd(20.82, 146.69, -34.11, 0.3)
	pt3dadd(19.89, 153.9, -40.04, 0.3)
	pt3dadd(20.98, 162.4, -50.5, 0.3)
	pt3dadd(25.5, 168.5, -55.58, 0.3)
	pt3dadd(33.58, 174.7, -59.77, 0.3)
	pt3dadd(41.02, 178.9, -61.45, 0.3)
	pt3dadd(46.09, 179.9, -63.59, 0.3)
	pt3dadd(49.16, 182.1, -69.66, 0.3)
  }
  apic[41] {pt3dclear()
	pt3dadd(3.19, 121.8, -13.82, 0.3)
	pt3dadd(4.21, 126.2, -12.31, 0.3)
  }
  apic[42] {pt3dclear()
	pt3dadd(4.21, 126.2, -12.31, 0.3)
	pt3dadd(6.87, 132, -10.83, 0.3)
	pt3dadd(9.39, 142.3, -13.82, 0.3)
	pt3dadd(10.67, 149.69, -14.29, 0.3)
	pt3dadd(13.32, 160.5, -14.28, 0.3)
	pt3dadd(13.65, 173, -14.18, 0.3)
	pt3dadd(14.48, 185.5, -13.6, 0.3)
	pt3dadd(15.56, 195.9, -14.54, 0.3)
	pt3dadd(22.04, 209.3, -13.61, 0.3)
	pt3dadd(29.45, 222.1, -13.22, 0.3)
  }
  apic[43] {pt3dclear()
	pt3dadd(4.21, 126.2, -12.31, 0.3)
	pt3dadd(5.99, 135.1, -17.78, 0.3)
	pt3dadd(10.01, 145.8, -22.31, 0.3)
	pt3dadd(13.09, 151.5, -23.85, 0.3)
  }
  apic[44] {pt3dclear()
	pt3dadd(13.09, 151.5, -23.85, 0.3)
	pt3dadd(10.37, 159.3, -24.71, 0.3)
	pt3dadd(10.47, 170.4, -27.12, 0.3)
	pt3dadd(13.26, 182.7, -27.59, 0.3)
	pt3dadd(15.14, 196.1, -29.03, 0.3)
	pt3dadd(14.12, 206.2, -31.92, 0.3)
	pt3dadd(15.5, 215.2, -34.38, 0.3)
	pt3dadd(16.42, 224.1, -35.33, 0.3)
	pt3dadd(14.95, 229.3, -35.75, 0.3)
  }
  apic[45] {pt3dclear()
	pt3dadd(13.09, 151.5, -23.85, 0.3)
	pt3dadd(16.32, 159.19, -26.88, 0.3)
	pt3dadd(19.84, 169.9, -31.4, 0.3)
	pt3dadd(16.87, 180.3, -33.22, 0.3)
	pt3dadd(16.93, 190.4, -33.14, 0.3)
	pt3dadd(18.6, 201.2, -32.59, 0.3)
	pt3dadd(22.52, 209.9, -33.13, 0.3)
  }
  apic[46] {pt3dclear()
	pt3dadd(-5.16, 107.1, -5.69, 1.4)
	pt3dadd(-6.65, 115.8, -2.07, 0.8)
	pt3dadd(-8.7, 124, 1.05, 0.8)
  }
  apic[47] {pt3dclear()
	pt3dadd(-8.7, 124, 1.05, 0.8)
	pt3dadd(-10.26, 126.1, 8.62, 0.3)
	pt3dadd(-12.52, 127.4, 12.7, 0.3)
  }
  apic[48] {pt3dclear()
	pt3dadd(-8.7, 124, 1.05, 0.8)
	pt3dadd(-10.41, 135.69, 3.2, 0.6)
	pt3dadd(-11, 143.8, 5.29, 0.6)
  }
  apic[49] {pt3dclear()
	pt3dadd(-11, 143.8, 5.29, 0.6)
	pt3dadd(-8.12, 148.1, 2.24, 0.3)
	pt3dadd(-7.65, 153.1, 0.27, 0.3)
  }
  apic[50] {pt3dclear()
	pt3dadd(-7.65, 153.1, 0.27, 0.3)
	pt3dadd(-8.93, 160.19, -0.62, 0.3)
	pt3dadd(-10.74, 167.5, -2.51, 0.3)
	pt3dadd(-16.32, 176.6, -3.27, 0.3)
	pt3dadd(-21.9, 190.3, -2.49, 0.3)
	pt3dadd(-25.51, 194.7, -4.35, 0.3)
	pt3dadd(-29.34, 202.2, -7.67, 0.3)
	pt3dadd(-34.31, 208.8, -11.98, 0.3)
	pt3dadd(-40, 212.4, -13.28, 0.3)
	pt3dadd(-41.22, 216.1, -16.72, 0.3)
  }
  apic[51] {pt3dclear()
	pt3dadd(-7.65, 153.1, 0.27, 0.3)
	pt3dadd(-6.26, 156.9, -0.73, 0.3)
  }
  apic[52] {pt3dclear()
	pt3dadd(-6.26, 156.9, -0.73, 0.3)
	pt3dadd(-1.12, 171.5, 1.74, 0.3)
	pt3dadd(3.92, 185.5, 3.21, 0.3)
	pt3dadd(5.03, 195.4, 5.27, 0.3)
	pt3dadd(8.99, 208.6, 6.76, 0.3)
	pt3dadd(9.52, 217.6, 9.33, 0.3)
	pt3dadd(8.78, 224.2, 11.91, 0.3)
	pt3dadd(11.75, 232.4, 14.4, 0.3)
	pt3dadd(9.47, 248.7, 15.1, 0.3)
	pt3dadd(11.57, 259.1, 14.63, 0.3)
  }
  apic[53] {pt3dclear()
	pt3dadd(-6.26, 156.9, -0.73, 0.3)
	pt3dadd(-4.14, 164.3, -6.23, 0.3)
	pt3dadd(-5.7, 174.5, -10.6, 0.3)
	pt3dadd(-7.27, 184.3, -13.48, 0.3)
	pt3dadd(-8.41, 193.5, -16.87, 0.3)
	pt3dadd(-9.78, 205.2, -20.23, 0.3)
	pt3dadd(-8.27, 215.1, -21.69, 0.3)
	pt3dadd(-6.39, 224, -24.17, 0.3)
	pt3dadd(-5.8, 235, -26.59, 0.3)
	pt3dadd(-8.18, 246.3, -28.42, 0.3)
	pt3dadd(-10.62, 256.6, -28.77, 0.3)
	pt3dadd(-15.17, 265.6, -28.06, 0.3)
  }
  apic[54] {pt3dclear()
	pt3dadd(-11, 143.8, 5.29, 0.6)
	pt3dadd(-12.04, 152, 8.89, 0.6)
	pt3dadd(-10.93, 169.9, 16.02, 0.6)
  }
  apic[55] {pt3dclear()
	pt3dadd(-10.93, 169.9, 16.02, 0.6)
	pt3dadd(-11.18, 170.4, 22.54, 0.3)
	pt3dadd(-12.84, 172.6, 26.6, 0.3)
	pt3dadd(-14.5, 174.7, 30.67, 0.3)
	pt3dadd(-14.14, 177.2, 34.19, 0.3)
	pt3dadd(-16.66, 180.5, 39.29, 0.3)
	pt3dadd(-20.11, 184.8, 42.93, 0.3)
	pt3dadd(-31.85, 191.6, 46.83, 0.3)
	pt3dadd(-38.02, 193.7, 51.53, 0.3)
	pt3dadd(-43.47, 198.3, 54.73, 0.3)
	pt3dadd(-45.03, 201.5, 58.8, 0.3)
	pt3dadd(-46.78, 203.7, 59.87, 0.3)
  }
  apic[56] {pt3dclear()
	pt3dadd(-10.93, 169.9, 16.02, 0.6)
	pt3dadd(-10.72, 180.4, 19.11, 0.6)
	pt3dadd(-9.69, 190.4, 18.16, 0.6)
  }
  apic[57] {pt3dclear()
	pt3dadd(-9.69, 190.4, 18.16, 0.6)
	pt3dadd(-2.89, 198.2, 16.03, 0.3)
	pt3dadd(2.95, 211.7, 12.47, 0.3)
	pt3dadd(7.66, 218.8, 10.4, 0.3)
	pt3dadd(13.09, 227.8, 8.31, 0.3)
	pt3dadd(17.04, 237.4, 5.28, 0.3)
	pt3dadd(20.88, 241, 3.19, 0.3)
	pt3dadd(24.97, 242.1, 1.58, 0.3)
  }
  apic[58] {pt3dclear()
	pt3dadd(-9.69, 190.4, 18.16, 0.6)
	pt3dadd(-12.06, 200.2, 22.32, 0.6)
  }
  apic[59] {pt3dclear()
	pt3dadd(-12.06, 200.2, 22.32, 0.6)
	pt3dadd(-16.76, 207.2, 25.01, 0.3)
	pt3dadd(-21.83, 210.7, 28.19, 0.3)
	pt3dadd(-27.42, 213.3, 33.88, 0.3)
	pt3dadd(-32.64, 219.4, 39.59, 0.3)
	pt3dadd(-40.31, 226.2, 44.87, 0.3)
	pt3dadd(-47.97, 238.5, 47.7, 0.3)
	pt3dadd(-53.52, 247.7, 48.44, 0.3)
	pt3dadd(-57.52, 256.1, 52.63, 0.3)
	pt3dadd(-57.47, 260.6, 55.17, 0.3)
  }
  apic[60] {pt3dclear()
	pt3dadd(-12.06, 200.2, 22.32, 0.6)
	pt3dadd(-14.98, 219.1, 25.56, 0.6)
	pt3dadd(-17.92, 233.5, 27.77, 0.6)
  }
  apic[61] {pt3dclear()
	pt3dadd(-17.92, 233.5, 27.77, 0.6)
	pt3dadd(-24.79, 244.7, 27.07, 0.3)
	pt3dadd(-39.04, 256.8, 29.09, 0.3)
	pt3dadd(-49.7, 265, 30.47, 0.3)
	pt3dadd(-58.98, 277.5, 28.85, 0.3)
	pt3dadd(-66.34, 288.89, 28.16, 0.3)
	pt3dadd(-71.69, 291, 27.33, 0.3)
	pt3dadd(-79.76, 290.3, 29.06, 0.3)
  }
  apic[62] {pt3dclear()
	pt3dadd(-17.92, 233.5, 27.77, 0.6)
	pt3dadd(-18.2, 240, 28.84, 0.6)
	pt3dadd(-13.89, 264.7, 34.93, 0.6)
	pt3dadd(-14.47, 286.8, 37.64, 0.6)
	pt3dadd(-13.55, 304.8, 38.26, 0.6)
	pt3dadd(-7.54, 318.3, 40.21, 0.6)
	pt3dadd(-1.41, 328.2, 41.61, 0.6)
  }
  apic[63] {pt3dclear()
	pt3dadd(-1.41, 328.2, 41.61, 0.6)
	pt3dadd(-0.82, 337.6, 44.68, 0.3)
	pt3dadd(1, 353, 51.26, 0.3)
	pt3dadd(3.02, 361.3, 55.77, 0.3)
	pt3dadd(2.51, 369.4, 60.36, 0.3)
	pt3dadd(0.42, 381.1, 66.52, 0.3)
	pt3dadd(-0.77, 391.3, 74.65, 0.3)
  }
  apic[64] {pt3dclear()
	pt3dadd(-1.41, 328.2, 41.61, 0.6)
	pt3dadd(6.79, 348.9, 40.54, 0.3)
	pt3dadd(19.17, 370.7, 40.88, 0.3)
  }
}
proc shape3d_8() {
  apic[64] {	pt3dadd(29.07, 387.8, 42.24, 0.3)
	pt3dadd(32.49, 394.9, 47.2, 0.3)
	pt3dadd(37.83, 400.9, 53.1, 0.3)
	pt3dadd(47.15, 406.9, 57.38, 0.3)
	pt3dadd(52.54, 413.8, 61.79, 0.3)
	pt3dadd(59.67, 423.1, 65.16, 0.3)
	pt3dadd(65.08, 435.6, 67.11, 0.3)
	pt3dadd(64.59, 444.2, 71.2, 0.3)
	pt3dadd(62.07, 457, 75.89, 0.3)
	pt3dadd(55.51, 474.8, 79.23, 0.3)
	pt3dadd(49.74, 496, 80.08, 0.3)
	pt3dadd(47.92, 507.2, 80.23, 0.3)
	pt3dadd(42.09, 513.9, 80.45, 0.3)
	pt3dadd(36.88, 526.5, 80.22, 0.3)
  }
  apic[65] {pt3dclear()
	pt3dadd(-3.53, 39.47, 2.68, 3.8)
	pt3dadd(-0.37, 44.15, 7.63, 2.7)
	pt3dadd(1.24, 50.01, 7.63, 2.6)
	pt3dadd(3.32, 54.8, 9.61, 2.6)
  }
  apic[66] {pt3dclear()
	pt3dadd(3.32, 54.8, 9.61, 2.6)
	pt3dadd(0.41, 58.08, 18.23, 0.3)
  }
  apic[67] {pt3dclear()
	pt3dadd(0.41, 58.08, 18.23, 0.3)
	pt3dadd(-4.66, 61.62, 20.91, 0.3)
	pt3dadd(-8.12, 61.48, 23.51, 0.3)
	pt3dadd(-10.09, 65.18, 28.61, 0.3)
	pt3dadd(-14.31, 71.64, 32.79, 0.3)
  }
  apic[68] {pt3dclear()
	pt3dadd(-14.31, 71.64, 32.79, 0.3)
	pt3dadd(-19.39, 79.19, 38, 0.3)
	pt3dadd(-23.43, 86.1, 46.68, 0.3)
	pt3dadd(-23.43, 99.67, 48.8, 0.3)
	pt3dadd(-24.7, 105.8, 51.89, 0.3)
  }
  apic[69] {pt3dclear()
	pt3dadd(-24.7, 105.8, 51.89, 0.3)
	pt3dadd(-26.2, 109.5, 55.97, 0.3)
	pt3dadd(-30.25, 112.4, 61.61, 0.3)
	pt3dadd(-34.71, 120.9, 67.31, 0.3)
	pt3dadd(-36.03, 130.5, 72.94, 0.3)
	pt3dadd(-34.68, 136.9, 78.95, 0.3)
	pt3dadd(-34.1, 136.3, 83.44, 0.3)
  }
  apic[70] {pt3dclear()
	pt3dadd(-24.7, 105.8, 51.89, 0.3)
	pt3dadd(-24.15, 125.4, 51.54, 0.3)
	pt3dadd(-23.92, 145.4, 55.21, 0.3)
	pt3dadd(-25.72, 156.19, 57.85, 0.3)
	pt3dadd(-24.89, 168.1, 59.93, 0.3)
  }
  apic[71] {pt3dclear()
	pt3dadd(-14.31, 71.64, 32.79, 0.3)
	pt3dadd(-10.94, 79.31, 34.25, 0.3)
	pt3dadd(-13.93, 88.16, 37.42, 0.3)
	pt3dadd(-16.48, 96.46, 40.56, 0.3)
	pt3dadd(-16.96, 105.6, 42.66, 0.3)
	pt3dadd(-19.59, 112.3, 48.29, 0.3)
	pt3dadd(-16.63, 118, 59.76, 0.3)
	pt3dadd(-14.67, 120.3, 66.73, 0.3)
	pt3dadd(-13.33, 122.6, 69.7, 0.3)
  }
  apic[72] {pt3dclear()
	pt3dadd(0.41, 58.08, 18.23, 0.3)
	pt3dadd(-6.43, 64.84, 17.48, 0.3)
	pt3dadd(-13.3, 70.08, 21.74, 0.3)
	pt3dadd(-15.34, 73.8, 24.33, 0.3)
  }
  apic[73] {pt3dclear()
	pt3dadd(3.32, 54.8, 9.61, 2.6)
	pt3dadd(8.88, 64.78, 8.54, 2.6)
	pt3dadd(12.82, 78.44, 7.54, 2.7)
  }
  apic[74] {pt3dclear()
	pt3dadd(12.82, 78.44, 7.54, 2.7)
	pt3dadd(20.83, 78.61, 5.81, 0.3)
	pt3dadd(29.9, 80.7, -0.93, 0.3)
  }
  apic[75] {pt3dclear()
	pt3dadd(12.82, 78.44, 7.54, 2.7)
	pt3dadd(14.01, 99.44, 6.68, 1.9)
  }
  apic[76] {pt3dclear()
	pt3dadd(14.01, 99.44, 6.68, 1.9)
	pt3dadd(9.68, 107.5, 1.88, 0.3)
	pt3dadd(3.54, 116.7, -0.86, 0.3)
	pt3dadd(6.47, 126.5, -4.86, 0.3)
	pt3dadd(8.38, 131.8, -10.38, 0.3)
	pt3dadd(7.61, 136.5, -18.82, 0.3)
  }
  apic[77] {pt3dclear()
	pt3dadd(14.01, 99.44, 6.68, 1.9)
	pt3dadd(18.03, 113.6, 6.69, 1.9)
  }
  apic[78] {pt3dclear()
	pt3dadd(18.03, 113.6, 6.69, 1.9)
	pt3dadd(12.15, 119.2, 8.91, 0.3)
  }
  apic[79] {pt3dclear()
	pt3dadd(12.15, 119.2, 8.91, 0.3)
	pt3dadd(4.86, 121, 11.14, 0.3)
	pt3dadd(1.26, 124.4, 13.28, 0.3)
	pt3dadd(-0.52, 130.1, 17.38, 0.3)
	pt3dadd(-0.62, 132.1, 23.9, 0.3)
	pt3dadd(-1.42, 133.19, 26.93, 0.3)
  }
  apic[80] {pt3dclear()
	pt3dadd(12.15, 119.2, 8.91, 0.3)
	pt3dadd(6.65, 128.4, 11.15, 0.3)
	pt3dadd(2.93, 135.3, 13.82, 0.3)
	pt3dadd(2.83, 138.8, 14.85, 0.3)
	pt3dadd(10.19, 146.6, 14.71, 0.3)
	pt3dadd(13.21, 155.3, 17.19, 0.3)
	pt3dadd(13.73, 159.69, 18.72, 0.3)
	pt3dadd(12.91, 170.4, 20.83, 0.3)
	pt3dadd(10.06, 181.2, 21.51, 0.3)
	pt3dadd(11.61, 186.1, 22.51, 0.3)
	pt3dadd(18.85, 192.4, 23.85, 0.3)
  }
  apic[81] {pt3dclear()
	pt3dadd(18.03, 113.6, 6.69, 1.9)
	pt3dadd(20.82, 120.8, 7.17, 1.9)
  }
  apic[82] {pt3dclear()
	pt3dadd(20.82, 120.8, 7.17, 1.9)
	pt3dadd(21.22, 127.4, -2.78, 0.3)
	pt3dadd(27.27, 137.3, -3.87, 0.3)
	pt3dadd(36.04, 140.4, -7.1, 0.3)
	pt3dadd(35.11, 143.6, -16.05, 0.3)
	pt3dadd(33.15, 150.4, -21.45, 0.3)
	pt3dadd(30.08, 155.19, -23.82, 0.3)
  }
  apic[83] {pt3dclear()
	pt3dadd(20.82, 120.8, 7.17, 1.9)
	pt3dadd(27.43, 130.69, 8.06, 1.9)
  }
  apic[84] {pt3dclear()
	pt3dadd(27.43, 130.69, 8.06, 1.9)
	pt3dadd(27.74, 134.19, 6.08, 0.3)
  }
  apic[85] {pt3dclear()
	pt3dadd(27.74, 134.19, 6.08, 0.3)
	pt3dadd(26.44, 150.4, 5.76, 0.3)
	pt3dadd(27.89, 169.4, 3.88, 0.3)
	pt3dadd(28.17, 187, 1.52, 0.3)
	pt3dadd(32.96, 204.1, 0.02, 0.3)
	pt3dadd(35.86, 217.8, -1.93, 0.3)
	pt3dadd(33.83, 233.2, -6.74, 0.3)
	pt3dadd(31.54, 245.5, -9.57, 0.3)
	pt3dadd(29.56, 256.8, -14.93, 0.3)
	pt3dadd(29.22, 268.89, -18.8, 0.3)
	pt3dadd(28.94, 285.6, -19.66, 0.3)
	pt3dadd(28.37, 294.2, -19.07, 0.3)
  }
  apic[86] {pt3dclear()
	pt3dadd(27.74, 134.19, 6.08, 0.3)
	pt3dadd(32.21, 139.3, 2.99, 0.3)
	pt3dadd(35.97, 147.9, -2.54, 0.3)
	pt3dadd(35.36, 153.1, -7.98, 0.3)
	pt3dadd(32.17, 162.5, -13.31, 0.3)
	pt3dadd(27.8, 170, -18.12, 0.3)
	pt3dadd(24.43, 177.4, -22.46, 0.3)
	pt3dadd(14.08, 185.1, -25.6, 0.3)
	pt3dadd(14.83, 192.6, -27.05, 0.3)
  }
  apic[87] {pt3dclear()
	pt3dadd(27.43, 130.69, 8.06, 1.9)
	pt3dadd(30.84, 133.8, 9.99, 1.5)
  }
  apic[88] {pt3dclear()
	pt3dadd(30.84, 133.8, 9.99, 1.5)
	pt3dadd(30.06, 135.9, 10.03, 0.3)
  }
  apic[89] {pt3dclear()
	pt3dadd(30.06, 135.9, 10.03, 0.3)
	pt3dadd(28.49, 139.1, 13.61, 0.3)
	pt3dadd(29.67, 144, 19.12, 0.3)
	pt3dadd(27.77, 148.69, 22.72, 0.3)
	pt3dadd(25.87, 153.4, 26.81, 0.3)
	pt3dadd(26.76, 160.3, 31.85, 0.3)
	pt3dadd(26.61, 166.8, 37.4, 0.3)
	pt3dadd(26.75, 171.3, 42.95, 0.3)
	pt3dadd(27.23, 174.2, 48.46, 0.3)
	pt3dadd(32.15, 176.7, 53.34, 0.3)
	pt3dadd(38.07, 178.6, 59.19, 0.3)
	pt3dadd(38.51, 181, 65.2, 0.3)
  }
  apic[90] {pt3dclear()
	pt3dadd(30.06, 135.9, 10.03, 0.3)
	pt3dadd(29.56, 145, 11.63, 0.3)
	pt3dadd(30.34, 156, 15.7, 0.3)
	pt3dadd(31.04, 166.5, 18.77, 0.3)
	pt3dadd(32.03, 174.9, 21.82, 0.3)
	pt3dadd(31.33, 186, 26.43, 0.3)
	pt3dadd(31.51, 196.5, 28.52, 0.3)
	pt3dadd(32.68, 202.4, 30.04, 0.3)
	pt3dadd(35.9, 213.1, 32.54, 0.3)
	pt3dadd(35.52, 221.7, 39.61, 0.3)
	pt3dadd(38.93, 229.3, 42.59, 0.3)
	pt3dadd(46.43, 237.6, 45.45, 0.3)
  }
  apic[91] {pt3dclear()
	pt3dadd(30.84, 133.8, 9.99, 1.5)
	pt3dadd(31.86, 134.19, 8.96, 1.5)
  }
  apic[92] {pt3dclear()
	pt3dadd(31.86, 134.19, 8.96, 1.5)
	pt3dadd(35.81, 141.3, 14.92, 0.3)
	pt3dadd(41.42, 149.69, 21.33, 0.3)
	pt3dadd(45.41, 162.4, 25.82, 0.3)
	pt3dadd(45.87, 170.3, 29.88, 0.3)
	pt3dadd(49.17, 181, 34.88, 0.3)
	pt3dadd(57.13, 188.7, 38.21, 0.3)
	pt3dadd(65.23, 193.9, 39.02, 0.3)
  }
  apic[93] {pt3dclear()
	pt3dadd(31.86, 134.19, 8.96, 1.5)
	pt3dadd(41.83, 147.3, 10.29, 1.5)
	pt3dadd(44.84, 152, 10.24, 1.5)
  }
  apic[94] {pt3dclear()
	pt3dadd(44.84, 152, 10.24, 1.5)
	pt3dadd(58.35, 156.6, 8.38, 0.3)
	pt3dadd(73.66, 164, 6, 0.3)
	pt3dadd(79.42, 166.9, 3.36, 0.3)
	pt3dadd(87.18, 178.7, 2.23, 0.3)
	pt3dadd(91.17, 184.3, -1.83, 0.3)
  }
  apic[95] {pt3dclear()
	pt3dadd(44.84, 152, 10.24, 1.5)
	pt3dadd(58.04, 171.2, 13.52, 1.1)
	pt3dadd(70.52, 188.4, 16.3, 1.1)
	pt3dadd(79.06, 202.1, 18.18, 1.1)
  }
  apic[96] {pt3dclear()
	pt3dadd(79.06, 202.1, 18.18, 1.1)
	pt3dadd(82.19, 217.3, 17.72, 0.5)
	pt3dadd(82.91, 229.9, 14.3, 0.5)
	pt3dadd(83.14, 236.9, 13.86, 0.5)
  }
  apic[97] {pt3dclear()
	pt3dadd(83.14, 236.9, 13.86, 0.5)
	pt3dadd(83.18, 240.9, 17.89, 0.3)
	pt3dadd(82.46, 247.5, 20.97, 0.3)
	pt3dadd(76.14, 263.2, 22.79, 0.3)
	pt3dadd(69.67, 281.5, 27.64, 0.3)
	pt3dadd(65.43, 292.5, 31.86, 0.3)
	pt3dadd(65.67, 303.5, 34.45, 0.3)
  }
  apic[98] {pt3dclear()
	pt3dadd(83.14, 236.9, 13.86, 0.5)
	pt3dadd(84.36, 248.8, 12.42, 0.5)
	pt3dadd(88.53, 265.5, 8.44, 0.5)
	pt3dadd(96.58, 280.2, 6.83, 0.5)
	pt3dadd(101.6, 295.8, 3.32, 0.5)
	pt3dadd(104.7, 310.6, 0.85, 0.4)
	pt3dadd(107.5, 324.39, -2.6, 0.4)
	pt3dadd(111.8, 342.5, -6.58, 0.4)
	pt3dadd(120.3, 356.7, -10.21, 0.4)
	pt3dadd(125.7, 370.8, -13.75, 0.4)
	pt3dadd(131.3, 386.8, -16.77, 0.4)
	pt3dadd(132.8, 391.2, -17.78, 0.4)
  }
  apic[99] {pt3dclear()
	pt3dadd(132.8, 391.2, -17.78, 0.4)
	pt3dadd(132, 399.3, -20.69, 0.3)
  }
}
proc shape3d_9() {
  apic[99] {	pt3dadd(132.3, 412.4, -25.59, 0.3)
	pt3dadd(131.3, 428.6, -30.42, 0.3)
	pt3dadd(129.9, 440.3, -34.78, 0.3)
	pt3dadd(134.6, 451.9, -38.82, 0.3)
	pt3dadd(135.9, 460.9, -42.78, 0.3)
	pt3dadd(137.19, 465.3, -46.79, 0.3)
  }
  apic[100] {pt3dclear()
	pt3dadd(137.19, 465.3, -46.79, 0.3)
	pt3dadd(138.8, 471.2, -50.78, 0.3)
	pt3dadd(142.9, 479.3, -57.34, 0.3)
	pt3dadd(145, 487.7, -68.33, 0.3)
	pt3dadd(146.3, 496.6, -75.29, 0.3)
	pt3dadd(148.69, 506.5, -79.28, 0.3)
	pt3dadd(147.69, 517.2, -84.16, 0.3)
	pt3dadd(151.19, 532.9, -89.63, 0.3)
	pt3dadd(156.9, 541.4, -98.23, 0.3)
	pt3dadd(160.5, 554.6, -106.7, 0.3)
	pt3dadd(162.1, 566.6, -113.7, 0.3)
	pt3dadd(158.69, 579.5, -121, 0.3)
	pt3dadd(153.9, 592.7, -126.2, 0.3)
	pt3dadd(145.3, 602.6, -129.9, 0.3)
	pt3dadd(141.6, 617.2, -138.19, 0.3)
	pt3dadd(132.8, 632.2, -146.8, 0.3)
	pt3dadd(126.7, 642.5, -154, 0.3)
	pt3dadd(126.4, 654.6, -156.4, 0.3)
  }
  apic[101] {pt3dclear()
	pt3dadd(137.19, 465.3, -46.79, 0.3)
	pt3dadd(141.8, 471.3, -49.37, 0.3)
	pt3dadd(143.6, 479.2, -53.35, 0.3)
	pt3dadd(147.1, 488.9, -54.87, 0.3)
	pt3dadd(151.19, 500, -57.4, 0.3)
	pt3dadd(154, 508.8, -61.41, 0.3)
	pt3dadd(154.8, 518.29, -68.34, 0.3)
	pt3dadd(161.19, 528.2, -74.95, 0.3)
	pt3dadd(165.8, 544.9, -79.45, 0.3)
	pt3dadd(165.8, 561, -85.82, 0.3)
	pt3dadd(169.1, 576.29, -97.79, 0.3)
	pt3dadd(167.2, 594.2, -108.6, 0.3)
	pt3dadd(166.2, 605.9, -117, 0.3)
	pt3dadd(165.4, 620.6, -125.8, 0.3)
	pt3dadd(159.3, 645.9, -134.9, 0.3)
  }
  apic[102] {pt3dclear()
	pt3dadd(132.8, 391.2, -17.78, 0.4)
	pt3dadd(135.3, 400.5, -17.77, 0.3)
	pt3dadd(139.3, 411.1, -21.3, 0.3)
	pt3dadd(143.9, 421.2, -22.35, 0.3)
	pt3dadd(144.8, 429.6, -22.3, 0.3)
  }
  apic[103] {pt3dclear()
	pt3dadd(144.8, 429.6, -22.3, 0.3)
	pt3dadd(145.69, 434.6, -23.79, 0.3)
	pt3dadd(143.69, 448.4, -24.61, 0.3)
	pt3dadd(148.8, 463.4, -23.63, 0.3)
	pt3dadd(153.9, 477.9, -23.15, 0.3)
	pt3dadd(156, 497.3, -21.55, 0.3)
	pt3dadd(161.1, 512.4, -22.07, 0.3)
	pt3dadd(164.3, 533.7, -22.48, 0.3)
	pt3dadd(163.1, 550.9, -25.29, 0.3)
	pt3dadd(161.5, 564.7, -26.63, 0.3)
	pt3dadd(156.19, 578.29, -31.36, 0.3)
	pt3dadd(155.19, 588.5, -33.75, 0.3)
	pt3dadd(158.69, 597.7, -35.27, 0.3)
	pt3dadd(162, 610.4, -38.26, 0.3)
	pt3dadd(161.19, 618.6, -40.17, 0.3)
	pt3dadd(160.19, 636.79, -39.47, 0.3)
	pt3dadd(161.4, 647.7, -38.92, 0.3)
  }
  apic[104] {pt3dclear()
	pt3dadd(144.8, 429.6, -22.3, 0.3)
	pt3dadd(147.6, 436.4, -18.82, 0.3)
	pt3dadd(147.9, 447.4, -15.23, 0.3)
	pt3dadd(151.19, 464.1, -12.69, 0.3)
	pt3dadd(151.69, 472.6, -11.13, 0.3)
	pt3dadd(157.4, 483, -8.2, 0.3)
	pt3dadd(159, 492.9, -7.16, 0.3)
	pt3dadd(162.6, 502, -1.68, 0.3)
	pt3dadd(165.5, 509.8, -0.2, 0.3)
	pt3dadd(162.4, 518.1, 2.45, 0.3)
	pt3dadd(156.4, 531.79, 3.75, 0.3)
	pt3dadd(151.1, 547.5, 6.04, 0.3)
	pt3dadd(149.1, 561.29, 7.71, 0.3)
	pt3dadd(149.6, 571.79, 6.79, 0.3)
  }
  apic[105] {pt3dclear()
	pt3dadd(79.06, 202.1, 18.18, 1.1)
	pt3dadd(84.27, 207.5, 21.08, 0.9)
  }
  apic[106] {pt3dclear()
	pt3dadd(84.27, 207.5, 21.08, 0.9)
	pt3dadd(92.89, 207.6, 23.33, 0.3)
	pt3dadd(110.6, 202.7, 25.77, 0.3)
	pt3dadd(125.8, 198.6, 27.8, 0.3)
	pt3dadd(139.4, 189.6, 28.32, 0.3)
	pt3dadd(149.4, 184, 28.98, 0.3)
	pt3dadd(159.69, 180.9, 29.66, 0.3)
	pt3dadd(170.6, 180.2, 26.84, 0.3)
  }
  apic[107] {pt3dclear()
	pt3dadd(84.27, 207.5, 21.08, 0.9)
	pt3dadd(91.46, 221.8, 25.99, 0.3)
	pt3dadd(99.67, 241.6, 28.42, 0.3)
	pt3dadd(107, 256.89, 32.85, 0.6)
	pt3dadd(114.8, 282.7, 36.34, 0.6)
	pt3dadd(124.7, 304.7, 37.24, 0.6)
	pt3dadd(128.1, 322.5, 37.29, 0.6)
	pt3dadd(135.1, 340.3, 40.24, 0.6)
	pt3dadd(140.8, 359.8, 41.75, 0.3)
  }
  apic[108] {pt3dclear()
	pt3dadd(140.8, 359.8, 41.75, 0.3)
	pt3dadd(139.1, 368.1, 39.36, 0.3)
	pt3dadd(137.8, 376.8, 33.47, 0.3)
	pt3dadd(137.1, 385.9, 29.07, 0.3)
	pt3dadd(136.6, 402.1, 22.22, 0.3)
	pt3dadd(134.1, 412.5, 16.88, 0.3)
	pt3dadd(132.6, 424.7, 10.02, 0.3)
	pt3dadd(132.4, 433.8, 4.1, 0.3)
	pt3dadd(133.1, 445.8, -0.3, 0.3)
	pt3dadd(133.4, 464.9, -4.66, 0.3)
	pt3dadd(137, 490.7, -9.54, 0.3)
	pt3dadd(141.9, 504.8, -13.07, 0.3)
	pt3dadd(146.4, 514.9, -17.11, 0.3)
	pt3dadd(147.1, 537.5, -22.44, 0.3)
	pt3dadd(147.3, 549.1, -25.85, 0.3)
	pt3dadd(147.19, 564.2, -31.72, 0.3)
	pt3dadd(143.8, 571.6, -38.06, 0.3)
	pt3dadd(139.4, 581.2, -48.36, 0.3)
	pt3dadd(139.5, 589.29, -58.29, 0.3)
	pt3dadd(143.3, 597.4, -61.34, 0.3)
	pt3dadd(141, 606.79, -70.19, 0.3)
	pt3dadd(140.9, 622.4, -79.06, 0.3)
  }
  apic[109] {pt3dclear()
	pt3dadd(140.8, 359.8, 41.75, 0.3)
	pt3dadd(146.19, 371.8, 44.69, 0.3)
	pt3dadd(152.69, 385.2, 48.62, 0.3)
	pt3dadd(159.69, 398.5, 50.53, 0.3)
	pt3dadd(169.8, 418, 49.9, 0.3)
	pt3dadd(174.5, 438.7, 48.45, 0.3)
	pt3dadd(179.3, 460.8, 47.99, 0.3)
	pt3dadd(186.3, 483.2, 48.98, 0.3)
	pt3dadd(189.8, 512, 47.13, 0.3)
	pt3dadd(191.7, 535.4, 44.77, 0.3)
	pt3dadd(193.8, 550.79, 42.84, 0.3)
	pt3dadd(198.7, 559.29, 41.27, 0.3)
	pt3dadd(205.1, 572.7, 39.7, 0.3)
	pt3dadd(209.3, 579.79, 39.64, 0.3)
  }
  apic[110] {pt3dclear()
	pt3dadd(209.3, 579.79, 39.64, 0.3)
	pt3dadd(207, 585.6, 40.76, 0.3)
	pt3dadd(204.6, 594.9, 46.41, 0.3)
	pt3dadd(201, 603.29, 48.58, 0.3)
	pt3dadd(197.9, 612.7, 46.75, 0.3)
	pt3dadd(196, 623.4, 45.9, 0.3)
	pt3dadd(194.6, 629.1, 44.49, 0.3)
	pt3dadd(192.4, 641.4, 44.66, 0.3)
	pt3dadd(188.2, 653.9, 45.89, 0.3)
	pt3dadd(188.3, 664.5, 46.48, 0.3)
	pt3dadd(187.8, 678.1, 47.11, 0.3)
	pt3dadd(191.3, 687.8, 45.09, 0.3)
	pt3dadd(194.9, 703.5, 44.62, 0.3)
  }
  apic[111] {pt3dclear()
	pt3dadd(209.3, 579.79, 39.64, 0.3)
	pt3dadd(214.1, 587.4, 38.06, 0.3)
	pt3dadd(219.6, 596.29, 37.97, 0.3)
  }
  apic[112] {pt3dclear()
	pt3dadd(219.6, 596.29, 37.97, 0.3)
	pt3dadd(215.9, 604.79, 37.15, 0.3)
	pt3dadd(215.5, 610.9, 34.22, 0.3)
	pt3dadd(213.8, 615.6, 29.81, 0.3)
	pt3dadd(214, 623.1, 25.37, 0.3)
	pt3dadd(215.2, 635.1, 21.43, 0.3)
	pt3dadd(217.3, 647, 17.47, 0.3)
  }
  apic[113] {pt3dclear()
	pt3dadd(219.6, 596.29, 37.97, 0.3)
	pt3dadd(224, 609.4, 38.96, 0.3)
	pt3dadd(226.4, 617.2, 38.96, 0.3)
	pt3dadd(228.5, 627.6, 39.49, 0.3)
  }
  dend {pt3dclear()
	pt3dadd(0, 0, 0, 3.9)
	pt3dadd(-8.7, -3.7, -0.03, 3.9)
	pt3dadd(-13.63, -6.68, -2.92, 2.1)
	pt3dadd(-17.54, -9.77, -4.83, 2.1)
  }
  dend[1] {pt3dclear()
	pt3dadd(-17.54, -9.77, -4.83, 2.1)
	pt3dadd(-21.03, -9.4, -5.23, 0.8)
  }
  dend[2] {pt3dclear()
	pt3dadd(-21.03, -9.4, -5.23, 0.8)
	pt3dadd(-23.36, -8.16, -3.15, 0.3)
	pt3dadd(-30.52, -9.92, -0.95, 0.3)
	pt3dadd(-37.61, -11.71, 3.73, 0.3)
	pt3dadd(-45.23, -13.44, 7.44, 0.3)
	pt3dadd(-51.42, -15.81, 10.61, 0.3)
	pt3dadd(-54.67, -19.01, 14.17, 0.3)
	pt3dadd(-60.97, -22.38, 17.32, 0.3)
	pt3dadd(-61.79, -26.33, 20.82, 0.3)
	pt3dadd(-66.73, -31.36, 24.42, 0.3)
	pt3dadd(-72.66, -35.77, 27.06, 0.3)
	pt3dadd(-77.94, -39.25, 31.19, 0.3)
	pt3dadd(-92.27, -42.27, 33.58, 0.3)
	pt3dadd(-105.8, -46.37, 33.94, 0.3)
	pt3dadd(-110.9, -47.33, 34.08, 0.3)
	pt3dadd(-115, -52.95, 36.15, 0.3)
	pt3dadd(-123.8, -61.07, 38.34, 0.3)
	pt3dadd(-129.3, -70.56, 40.4, 0.3)
	pt3dadd(-133.3, -75.67, 42.49, 0.3)
	pt3dadd(-134.6, -82.57, 40.97, 0.3)
	pt3dadd(-136.19, -88.42, 40.46, 0.3)
  }
  dend[3] {pt3dclear()
	pt3dadd(-21.03, -9.4, -5.23, 0.8)
	pt3dadd(-26.82, -11.29, -7.08, 0.5)
  }
  dend[4] {pt3dclear()
	pt3dadd(-26.82, -11.29, -7.08, 0.5)
	pt3dadd(-31.67, -12.24, -14.45, 0.3)
	pt3dadd(-35.74, -15.29, -21.86, 0.3)
	pt3dadd(-41.3, -15.19, -23.2, 0.3)
	pt3dadd(-46.76, -17.6, -29.06, 0.3)
	pt3dadd(-52.68, -19.45, -35.4, 0.3)
	pt3dadd(-58.19, -22.86, -39.28, 0.3)
	pt3dadd(-61.66, -26.51, -41.21, 0.3)
	pt3dadd(-66.69, -30.48, -44.1, 0.3)
	pt3dadd(-73.04, -32.29, -47.93, 0.3)
	pt3dadd(-79.72, -32.58, -51.74, 0.3)
	pt3dadd(-85.28, -31.46, -56.58, 0.3)
	pt3dadd(-91.92, -31.23, -60.88, 0.3)
	pt3dadd(-97.02, -35.19, -65.77, 0.3)
  }
}
proc shape3d_10() {
  dend[4] {	pt3dadd(-100.6, -39.29, -71.7, 0.3)
	pt3dadd(-103.1, -42.01, -77.66, 0.3)
	pt3dadd(-104.6, -44.86, -81.64, 0.3)
  }
  dend[5] {pt3dclear()
	pt3dadd(-26.82, -11.29, -7.08, 0.5)
	pt3dadd(-32.79, -15.18, -7.94, 0.4)
	pt3dadd(-37.58, -17.68, -7.82, 0.4)
  }
  dend[6] {pt3dclear()
	pt3dadd(-37.58, -17.68, -7.82, 0.4)
	pt3dadd(-41.79, -19.25, -8.21, 0.3)
	pt3dadd(-46.09, -21.29, -10.11, 0.3)
	pt3dadd(-50.56, -24.83, -12.51, 0.3)
	pt3dadd(-57.55, -29.63, -10.84, 0.3)
	pt3dadd(-64.08, -33.44, -13.69, 0.3)
	pt3dadd(-69.56, -36.86, -16.55, 0.3)
	pt3dadd(-76.91, -38.58, -20.86, 0.3)
	pt3dadd(-88.85, -41.31, -23.54, 0.3)
	pt3dadd(-98.39, -40.79, -24.76, 0.3)
	pt3dadd(-106.4, -45.47, -25.06, 0.3)
	pt3dadd(-117.2, -47.33, -26.27, 0.3)
	pt3dadd(-125.4, -48.48, -25.54, 0.3)
	pt3dadd(-139.19, -51.56, -22.16, 0.3)
	pt3dadd(-149.1, -56.06, -18.41, 0.3)
	pt3dadd(-158.69, -62.09, -15.18, 0.3)
	pt3dadd(-166.5, -64.8, -13.48, 0.3)
  }
  dend[7] {pt3dclear()
	pt3dadd(-37.58, -17.68, -7.82, 0.4)
	pt3dadd(-39.69, -22.99, -8.8, 0.3)
	pt3dadd(-42.17, -27.76, -7.77, 0.3)
	pt3dadd(-43.99, -39.11, -11.32, 0.3)
	pt3dadd(-47.57, -48.78, -12.8, 0.3)
	pt3dadd(-50.44, -56, -15.78, 0.3)
	pt3dadd(-52.5, -65.31, -17.8, 0.3)
	pt3dadd(-55.92, -79.05, -16.32, 0.3)
	pt3dadd(-59.51, -84.19, -17.26, 0.3)
	pt3dadd(-64.06, -93.76, -17.71, 0.3)
	pt3dadd(-65.38, -101.7, -16.73, 0.3)
	pt3dadd(-70.05, -112.2, -17.69, 0.3)
	pt3dadd(-72.22, -118.5, -17.68, 0.3)
	pt3dadd(-78.88, -128.9, -18.57, 0.3)
	pt3dadd(-85.3, -141.3, -21, 0.3)
	pt3dadd(-90.6, -152.8, -22.94, 0.3)
	pt3dadd(-94.22, -162.4, -25.42, 0.3)
	pt3dadd(-97.43, -169.1, -24.89, 0.3)
	pt3dadd(-97.52, -180.2, -22.48, 0.3)
	pt3dadd(-99.65, -186, -22.47, 0.3)
	pt3dadd(-102.5, -194.2, -22.45, 0.3)
	pt3dadd(-104.4, -197.6, -21.43, 0.3)
  }
  dend[8] {pt3dclear()
	pt3dadd(-17.54, -9.77, -4.83, 2.1)
	pt3dadd(-22.07, -13.81, -7.24, 1.3)
	pt3dadd(-21.28, -15.9, -7.28, 1.3)
  }
  dend[9] {pt3dclear()
	pt3dadd(-21.28, -15.9, -7.28, 1.3)
	pt3dadd(-23.85, -17.14, -4.71, 0.3)
	pt3dadd(-25.62, -19.98, -3.18, 0.3)
  }
  dend[10] {pt3dclear()
	pt3dadd(-25.62, -19.98, -3.18, 0.3)
	pt3dadd(-29.2, -24.62, -5.62, 0.3)
	pt3dadd(-35.06, -33.06, -3.52, 0.3)
	pt3dadd(-39.77, -40.11, -1.44, 0.3)
	pt3dadd(-44.05, -47.71, 0.11, 0.3)
	pt3dadd(-48.09, -52.82, 1.18, 0.3)
	pt3dadd(-56.91, -59.92, 0.38, 0.3)
	pt3dadd(-65.06, -70.63, 1.52, 0.3)
	pt3dadd(-70.61, -80.61, 2.6, 0.3)
	pt3dadd(-76.97, -88.48, 2.72, 0.3)
	pt3dadd(-79.44, -92.74, 2.75, 0.3)
  }
  dend[11] {pt3dclear()
	pt3dadd(-79.44, -92.74, 2.75, 0.3)
	pt3dadd(-82.42, -97.46, 3.8, 0.3)
	pt3dadd(-82.36, -101.5, 3.26, 0.3)
	pt3dadd(-91.14, -108.1, 2.46, 0.3)
	pt3dadd(-100.3, -114.2, 4.18, 0.3)
	pt3dadd(-110.5, -120.1, 3.42, 0.3)
	pt3dadd(-115.7, -126.1, 3.02, 0.3)
	pt3dadd(-120.6, -134.1, 2.59, 0.3)
	pt3dadd(-124.2, -144.3, 1.11, 0.3)
	pt3dadd(-134.9, -154.19, -0.65, 0.3)
	pt3dadd(-142.69, -157.4, 0.54, 0.3)
	pt3dadd(-151.1, -160.5, 1.75, 0.3)
	pt3dadd(-159.5, -164.7, 1.97, 0.3)
	pt3dadd(-168.7, -170.2, 1.18, 0.3)
	pt3dadd(-180.4, -180.6, 0.43, 0.3)
	pt3dadd(-190, -186.6, 1.17, 0.3)
	pt3dadd(-200.4, -194, -0.09, 0.3)
	pt3dadd(-209.1, -199.6, 0.61, 0.3)
  }
  dend[12] {pt3dclear()
	pt3dadd(-79.44, -92.74, 2.75, 0.3)
	pt3dadd(-78.45, -102.9, 4.64, 0.3)
	pt3dadd(-81.34, -111.7, 6.15, 0.3)
	pt3dadd(-82.02, -118.1, 6.61, 0.3)
	pt3dadd(-83.01, -127.1, 5.06, 0.3)
	pt3dadd(-84.27, -134.5, 6.04, 0.3)
	pt3dadd(-84.83, -139.4, 5.01, 0.3)
	pt3dadd(-89.47, -150, 5.05, 0.3)
	pt3dadd(-91.51, -155.3, 6.07, 0.3)
	pt3dadd(-87.95, -164.8, 7.39, 0.3)
	pt3dadd(-89.38, -174.2, 9.85, 0.3)
	pt3dadd(-90.63, -177.1, 11.86, 0.3)
	pt3dadd(-88.98, -181.8, 16.28, 0.3)
	pt3dadd(-86.98, -187.1, 17.68, 0.3)
  }
  dend[13] {pt3dclear()
	pt3dadd(-25.62, -19.98, -3.18, 0.3)
	pt3dadd(-21.9, -23.41, -1.32, 0.3)
	pt3dadd(-18.37, -29.34, 3.02, 0.3)
	pt3dadd(-15.87, -40.7, 9.35, 0.3)
	pt3dadd(-17.04, -44.13, 15.86, 0.3)
	pt3dadd(-17.93, -53.61, 19.8, 0.3)
	pt3dadd(-16.27, -62.35, 22.19, 0.3)
	pt3dadd(-16.3, -68.4, 25.64, 0.3)
	pt3dadd(-17.04, -76.39, 29.59, 0.3)
	pt3dadd(-15.53, -82.1, 33, 0.3)
	pt3dadd(-14.09, -92.82, 34.86, 0.3)
	pt3dadd(-13.77, -104.4, 36.26, 0.3)
	pt3dadd(-14.43, -115.9, 38.18, 0.3)
	pt3dadd(-12.77, -129.19, 40.02, 0.3)
	pt3dadd(-12.19, -138.3, 41.43, 0.3)
	pt3dadd(-13.71, -143.19, 41.43, 0.3)
	pt3dadd(-11.26, -158, 41.23, 0.3)
	pt3dadd(-13.24, -171.9, 41.17, 0.3)
	pt3dadd(-16.38, -182.6, 41.67, 0.3)
	pt3dadd(-21.7, -189.6, 39.76, 0.3)
	pt3dadd(-21.09, -202.2, 37.64, 0.3)
	pt3dadd(-19.75, -212.4, 34.51, 0.3)
	pt3dadd(-18.35, -222.6, 33.38, 0.3)
	pt3dadd(-17.91, -236.7, 30.75, 0.3)
	pt3dadd(-19.51, -241.5, 28.25, 0.3)
	pt3dadd(-19.35, -245.1, 29.22, 0.3)
  }
  dend[14] {pt3dclear()
	pt3dadd(-21.28, -15.9, -7.28, 1.3)
	pt3dadd(-19.8, -19.55, -11.86, 0.5)
	pt3dadd(-19.66, -22.06, -15.38, 0.5)
	pt3dadd(-21.7, -30.37, -20.39, 0.5)
	pt3dadd(-21.87, -34.84, -26.93, 0.5)
	pt3dadd(-23.43, -38.67, -31.92, 0.5)
	pt3dadd(-20.82, -41.95, -34.03, 0.5)
	pt3dadd(-23.83, -46.15, -35.47, 0.5)
	pt3dadd(-23.37, -50.71, -37.53, 0.5)
	pt3dadd(-24.43, -55.11, -40.54, 0.5)
	pt3dadd(-27.27, -56.79, -45.47, 0.5)
	pt3dadd(-27.13, -59.81, -47, 0.5)
  }
  dend[15] {pt3dclear()
	pt3dadd(-27.13, -59.81, -47, 0.5)
	pt3dadd(-28.67, -64.67, -47.5, 0.3)
	pt3dadd(-30.12, -68.54, -48.49, 0.3)
	pt3dadd(-31.42, -70.91, -49.98, 0.3)
	pt3dadd(-32.02, -71.84, -49.97, 0.3)
  }
  dend[16] {pt3dclear()
	pt3dadd(-32.02, -71.84, -49.97, 0.3)
	pt3dadd(-33.69, -72.66, -52.43, 0.3)
	pt3dadd(-37.56, -75.25, -54.84, 0.3)
	pt3dadd(-41.27, -76.36, -57.24, 0.3)
	pt3dadd(-45.09, -77.94, -61.64, 0.3)
	pt3dadd(-46.99, -80.22, -66.61, 0.3)
	pt3dadd(-49.02, -84.01, -70.59, 0.3)
	pt3dadd(-49.91, -86.92, -73.09, 0.3)
	pt3dadd(-52.95, -90.59, -77.53, 0.3)
	pt3dadd(-52.87, -93.6, -81.06, 0.3)
	pt3dadd(-53.29, -96.55, -84.58, 0.3)
	pt3dadd(-58, -102.1, -87.99, 0.3)
	pt3dadd(-62.35, -108.1, -94.42, 0.3)
	pt3dadd(-66.4, -112.7, -95.84, 0.3)
	pt3dadd(-74.11, -118.4, -97.66, 0.3)
	pt3dadd(-82.63, -123.5, -95.46, 0.3)
  }
  dend[17] {pt3dclear()
	pt3dadd(-32.02, -71.84, -49.97, 0.3)
	pt3dadd(-31.51, -75.91, -52.02, 0.3)
	pt3dadd(-33.57, -81.23, -51.5, 0.3)
	pt3dadd(-33.89, -83.7, -53.52, 0.3)
	pt3dadd(-35.1, -90.1, -54.54, 0.3)
	pt3dadd(-34.77, -96.16, -55.6, 0.3)
	pt3dadd(-38.1, -103.9, -55.57, 0.3)
	pt3dadd(-39.82, -110.2, -57.07, 0.3)
	pt3dadd(-42.89, -119.4, -59.56, 0.3)
	pt3dadd(-43.07, -125.4, -61.11, 0.3)
	pt3dadd(-44.52, -134.3, -61.14, 0.3)
	pt3dadd(-45.79, -140.69, -64.16, 0.3)
	pt3dadd(-46.97, -147.1, -64.18, 0.3)
	pt3dadd(-47.12, -152.6, -66.23, 0.3)
	pt3dadd(-47.82, -158.6, -68.76, 0.3)
	pt3dadd(-51.16, -165.7, -70.72, 0.3)
	pt3dadd(-51.95, -168.2, -71.72, 0.3)
	pt3dadd(-55.15, -173.8, -74.68, 0.3)
	pt3dadd(-56.69, -177.7, -78.67, 0.3)
	pt3dadd(-59.15, -185.4, -83.17, 0.3)
	pt3dadd(-61.81, -189.6, -89.63, 0.3)
	pt3dadd(-59.15, -191.9, -93.73, 0.3)
  }
  dend[18] {pt3dclear()
	pt3dadd(-27.13, -59.81, -47, 0.5)
	pt3dadd(-22.74, -65.3, -48.68, 0.5)
	pt3dadd(-19.16, -68.68, -51.81, 0.3)
	pt3dadd(-18.14, -72.29, -55.38, 0.3)
	pt3dadd(-12.95, -78.84, -60.09, 0.3)
	pt3dadd(-11.66, -83.98, -66.17, 0.3)
	pt3dadd(-13.09, -86.82, -70.16, 0.3)
	pt3dadd(-10.91, -89.56, -71.73, 0.3)
	pt3dadd(-9.69, -91.17, -75.79, 0.3)
	pt3dadd(-9.12, -94.74, -77.84, 0.3)
	pt3dadd(-8.82, -95.76, -80.86, 0.3)
	pt3dadd(-8.14, -97.83, -84.4, 0.3)
	pt3dadd(-8.99, -100.2, -87.4, 0.3)
	pt3dadd(-7.95, -104.4, -88.46, 0.3)
	pt3dadd(-4.5, -104.7, -89.57, 0.3)
	pt3dadd(-5.91, -108.1, -91.06, 0.3)
	pt3dadd(-5.84, -111.6, -93.09, 0.3)
	pt3dadd(-4.8, -115.7, -94.16, 0.3)
	pt3dadd(-1.12, -123.1, -96.33, 0.3)
	pt3dadd(0.24, -128.3, -99.41, 0.3)
	pt3dadd(0.75, -131.9, -103.5, 0.3)
	pt3dadd(0.16, -136.3, -107.5, 0.3)
	pt3dadd(4.47, -142.3, -110.2, 0.3)
	pt3dadd(6.5, -146.5, -111.3, 0.3)
	pt3dadd(12.35, -153.19, -111, 0.3)
  }
}
proc shape3d_11() {
  dend[18] {  }
  dend[19] {pt3dclear()
	pt3dadd(0, 0, 0, 1.1)
	pt3dadd(-1.5, -21.06, -0.39, 1.1)
	pt3dadd(-3.13, -22.4, 0.13, 0.8)
  }
  dend[20] {pt3dclear()
	pt3dadd(-3.13, -22.4, 0.13, 0.8)
	pt3dadd(-6.63, -22.02, -0.25, 0.4)
	pt3dadd(-13.24, -27.35, -0.6, 0.4)
	pt3dadd(-16.78, -32.51, 0.44, 0.4)
	pt3dadd(-21.39, -37.54, -1.46, 0.4)
	pt3dadd(-26.07, -43.58, -1.87, 0.4)
	pt3dadd(-30.53, -50.61, -8.3, 0.4)
	pt3dadd(-33.75, -61.32, -10.81, 0.4)
	pt3dadd(-34.22, -65.28, -12.83, 0.4)
	pt3dadd(-35.69, -69.65, -12.32, 0.4)
  }
  dend[21] {pt3dclear()
	pt3dadd(-35.69, -69.65, -12.32, 0.4)
	pt3dadd(-38.47, -73.4, -8.27, 0.4)
	pt3dadd(-44.66, -80.81, -3.65, 0.4)
	pt3dadd(-49.77, -87.33, -0.06, 0.4)
	pt3dadd(-58.06, -94.5, 0.61, 0.4)
	pt3dadd(-64.73, -101.3, 3.25, 0.4)
	pt3dadd(-73.48, -108.5, 4.95, 0.4)
	pt3dadd(-82.77, -116, 7.65, 0.4)
	pt3dadd(-89.6, -119.9, 11.32, 0.4)
  }
  dend[22] {pt3dclear()
	pt3dadd(-35.69, -69.65, -12.32, 0.4)
	pt3dadd(-36.36, -75.61, -13.86, 0.4)
	pt3dadd(-36.7, -78.58, -14.37, 0.4)
  }
  dend[23] {pt3dclear()
	pt3dadd(-36.7, -78.58, -14.37, 0.4)
	pt3dadd(-38.59, -81.38, -17.34, 0.4)
	pt3dadd(-40.86, -87.66, -20.32, 0.4)
	pt3dadd(-40.96, -91.64, -26.37, 0.4)
	pt3dadd(-41.14, -96.62, -31.41, 0.4)
	pt3dadd(-40.81, -101.7, -36.46, 0.4)
	pt3dadd(-42.9, -111, -39.47, 0.4)
	pt3dadd(-43.18, -117.5, -42.53, 0.4)
	pt3dadd(-46.86, -122.6, -46.47, 0.4)
	pt3dadd(-54.28, -129.8, -50.32, 0.4)
	pt3dadd(-62.37, -138.5, -54.66, 0.4)
	pt3dadd(-66.79, -145.5, -59.59, 0.4)
	pt3dadd(-67.69, -157.5, -64.17, 0.4)
	pt3dadd(-70.91, -163.19, -67.63, 0.4)
  }
  dend[24] {pt3dclear()
	pt3dadd(-36.7, -78.58, -14.37, 0.4)
	pt3dadd(-36.97, -85.59, -15.43, 0.4)
  }
  dend[25] {pt3dclear()
	pt3dadd(-36.97, -85.59, -15.43, 0.4)
	pt3dadd(-40.52, -90.75, -14.87, 0.4)
	pt3dadd(-43.78, -97.95, -14.33, 0.4)
	pt3dadd(-45.06, -105.4, -13.86, 0.4)
	pt3dadd(-48.38, -112.5, -15.32, 0.4)
	pt3dadd(-51.03, -118.3, -16.3, 0.4)
	pt3dadd(-55.01, -127.4, -16.26, 0.4)
	pt3dadd(-57.24, -134.19, -16.25, 0.4)
	pt3dadd(-58.94, -140.6, -16.76, 0.4)
	pt3dadd(-58.93, -145.1, -17.3, 0.4)
	pt3dadd(-62.14, -151.8, -16.76, 0.4)
	pt3dadd(-67.88, -163.3, -16.69, 0.4)
	pt3dadd(-71.54, -169.4, -16.14, 0.4)
	pt3dadd(-78.63, -179.2, -16.52, 0.4)
	pt3dadd(-84.38, -185.6, -17.89, 0.4)
	pt3dadd(-90.58, -191.5, -19.28, 0.4)
	pt3dadd(-96.05, -195.4, -20.14, 0.4)
	pt3dadd(-103.1, -195.7, -20.95, 0.4)
	pt3dadd(-106.7, -195.8, -21.34, 0.4)
	pt3dadd(-112.8, -192.1, -20.63, 0.4)
  }
  dend[26] {pt3dclear()
	pt3dadd(-36.97, -85.59, -15.43, 0.4)
	pt3dadd(-35.36, -93.29, -18.54, 0.4)
	pt3dadd(-33.94, -97.95, -21.62, 0.4)
	pt3dadd(-31.61, -103.7, -24.24, 0.4)
	pt3dadd(-29.16, -108.5, -26.35, 0.4)
	pt3dadd(-28.61, -112, -28.9, 0.4)
	pt3dadd(-29.31, -117.5, -32.93, 0.4)
	pt3dadd(-27.4, -122.7, -34.53, 0.4)
	pt3dadd(-24.96, -127.5, -37.14, 0.4)
	pt3dadd(-24.86, -130.5, -39.67, 0.4)
	pt3dadd(-28.05, -136.19, -42.13, 0.4)
	pt3dadd(-31.68, -141.3, -44.57, 0.4)
  }
  dend[27] {pt3dclear()
	pt3dadd(-3.13, -22.4, 0.13, 0.8)
	pt3dadd(-3.92, -25.33, 1.13, 0.4)
	pt3dadd(-6.98, -26.53, 3.71, 0.4)
	pt3dadd(-11.77, -33.56, 3.29, 0.4)
	pt3dadd(-13.68, -37.9, 5.31, 0.4)
	pt3dadd(-20.89, -48.69, 4.43, 0.4)
	pt3dadd(-22.5, -54.56, 4.92, 0.4)
	pt3dadd(-26.47, -63.69, 5.46, 0.4)
	pt3dadd(-28.03, -69.06, 5.96, 0.4)
  }
  dend[28] {pt3dclear()
	pt3dadd(-28.03, -69.06, 5.96, 0.4)
	pt3dadd(-31.59, -74.72, 8.02, 0.4)
	pt3dadd(-35.52, -83.87, 10.06, 0.4)
	pt3dadd(-40.2, -94.94, 10.6, 0.4)
	pt3dadd(-45.47, -102.4, 12.19, 0.4)
	pt3dadd(-48.97, -107.1, 12.75, 0.4)
	pt3dadd(-52.95, -111.2, 11.83, 0.4)
	pt3dadd(-58.47, -120.7, 12.41, 0.4)
	pt3dadd(-62.92, -129.8, 13.46, 0.4)
	pt3dadd(-66.45, -134.4, 13.03, 0.4)
	pt3dadd(-69.05, -144.69, 13.01, 0.4)
	pt3dadd(-71.34, -147.5, 13.06, 0.4)
	pt3dadd(-75.59, -149.5, 13.16, 0.4)
	pt3dadd(-78.54, -153.69, 13.71, 0.4)
	pt3dadd(-84.6, -158.6, 13.35, 0.4)
	pt3dadd(-91.48, -165.9, 10.98, 0.4)
	pt3dadd(-96.74, -172.4, 9.58, 0.4)
	pt3dadd(-103.5, -178.7, 8.22, 0.4)
	pt3dadd(-112.2, -184.3, 6.42, 0.4)
	pt3dadd(-117.7, -188.7, 5.04, 0.4)
	pt3dadd(-118.7, -193.7, 5.53, 0.4)
  }
  dend[29] {pt3dclear()
	pt3dadd(-28.03, -69.06, 5.96, 0.4)
	pt3dadd(-29.19, -75.48, 6.94, 0.4)
	pt3dadd(-30.33, -81.9, 8.42, 0.4)
	pt3dadd(-31.33, -86.83, 9.41, 0.4)
	pt3dadd(-32.39, -97.28, 10.85, 0.4)
	pt3dadd(-32.79, -101.3, 11.33, 0.4)
	pt3dadd(-35.27, -106, 12.86, 0.4)
	pt3dadd(-36.46, -113.5, 16.34, 0.4)
	pt3dadd(-38.69, -121.3, 19.84, 0.4)
	pt3dadd(-40.51, -129.69, 22.32, 0.4)
	pt3dadd(-41.62, -140.6, 24.26, 0.4)
	pt3dadd(-44.38, -152.4, 24.24, 0.4)
	pt3dadd(-45.51, -163.3, 25.18, 0.4)
	pt3dadd(-47.54, -172.7, 24.15, 0.4)
	pt3dadd(-50.99, -176.8, 24.22, 0.4)
	pt3dadd(-51.67, -187.8, 23.64, 0.4)
	pt3dadd(-54.7, -197.1, 22.65, 0.4)
	pt3dadd(-55.25, -206.5, 21.09, 0.4)
	pt3dadd(-56.06, -213.5, 18.55, 0.4)
	pt3dadd(-54.18, -219.2, 17.45, 0.4)
	pt3dadd(-51.22, -224, 15.82, 0.4)
	pt3dadd(-50.73, -228.6, 14.76, 0.4)
  }
  dend[30] {pt3dclear()
	pt3dadd(0, 0, 0, 2.5)
	pt3dadd(3.08, -21.05, 1.47, 2.5)
	pt3dadd(5.27, -23.79, 0.38, 2.5)
  }
  dend[31] {pt3dclear()
	pt3dadd(5.27, -23.79, 0.38, 2.5)
	pt3dadd(9.63, -26.29, 3.73, 0.5)
	pt3dadd(13.35, -30.22, 7.09, 0.5)
	pt3dadd(11.86, -35.61, 10.09, 0.5)
  }
  dend[32] {pt3dclear()
	pt3dadd(11.86, -35.61, 10.09, 0.5)
	pt3dadd(8.12, -37.72, 10.69, 0.3)
	pt3dadd(3.43, -44.79, 13.26, 0.3)
	pt3dadd(-1.28, -47.32, 15.88, 0.3)
	pt3dadd(-2.43, -54.25, 18.85, 0.3)
	pt3dadd(-3.65, -57.15, 21.87, 0.3)
	pt3dadd(-5.19, -63.04, 24.86, 0.3)
	pt3dadd(-3.44, -70.78, 26.75, 0.3)
	pt3dadd(-2.38, -75.42, 28.18, 0.3)
  }
  dend[33] {pt3dclear()
	pt3dadd(-2.38, -75.42, 28.18, 0.3)
	pt3dadd(-1.7, -79.54, 32.11, 0.3)
	pt3dadd(-2.74, -85.48, 35.1, 0.3)
	pt3dadd(0.49, -89.37, 39.47, 0.3)
	pt3dadd(-0.21, -97.36, 43.93, 0.3)
	pt3dadd(-0.41, -104.9, 47.37, 0.3)
	pt3dadd(0.14, -110.5, 52.31, 0.3)
	pt3dadd(1.84, -124.3, 57.15, 0.3)
	pt3dadd(4.76, -136.19, 62.46, 0.3)
	pt3dadd(3.89, -150.69, 67.87, 0.3)
	pt3dadd(3.82, -161.8, 71.28, 0.3)
  }
  dend[34] {pt3dclear()
	pt3dadd(-2.38, -75.42, 28.18, 0.3)
	pt3dadd(-0.37, -80.16, 28.08, 0.3)
	pt3dadd(-2.33, -89.52, 29.55, 0.3)
	pt3dadd(-2.62, -97.54, 31.49, 0.3)
  }
  dend[35] {pt3dclear()
	pt3dadd(-2.62, -97.54, 31.49, 0.3)
	pt3dadd(-5.2, -102.8, 31.02, 0.3)
	pt3dadd(-6.3, -113.2, 31.47, 0.3)
	pt3dadd(-6.43, -119.8, 33.42, 0.3)
	pt3dadd(-7.63, -121.7, 33.44, 0.3)
  }
  dend[36] {pt3dclear()
	pt3dadd(-7.63, -121.7, 33.44, 0.3)
	pt3dadd(-12.23, -127.2, 34.02, 0.3)
	pt3dadd(-19.77, -137.5, 37.15, 0.3)
	pt3dadd(-26.03, -145.4, 40.77, 0.3)
	pt3dadd(-26.86, -148.8, 42.27, 0.3)
  }
  dend[37] {pt3dclear()
	pt3dadd(-7.63, -121.7, 33.44, 0.3)
	pt3dadd(-6.4, -129.3, 34.83, 0.3)
	pt3dadd(-6.84, -143.4, 36.22, 0.3)
	pt3dadd(-9.9, -157.6, 34.69, 0.3)
	pt3dadd(-11.79, -170, 32.64, 0.3)
	pt3dadd(-13.56, -181.9, 32.09, 0.3)
	pt3dadd(-14.45, -190.3, 32.54, 0.3)
	pt3dadd(-17.63, -201, 31.54, 0.3)
	pt3dadd(-19.11, -210.4, 32.01, 0.3)
	pt3dadd(-21.03, -219.3, 32.99, 0.3)
	pt3dadd(-23.34, -227.1, 33.99, 0.3)
	pt3dadd(-27.64, -233.7, 31.06, 0.3)
  }
  dend[38] {pt3dclear()
	pt3dadd(-2.62, -97.54, 31.49, 0.3)
	pt3dadd(-1.21, -103.7, 33.4, 0.3)
	pt3dadd(-1.39, -111.3, 37.34, 0.3)
	pt3dadd(1.14, -121.6, 41.18, 0.3)
	pt3dadd(2.18, -131.8, 44.57, 0.3)
	pt3dadd(2.86, -140.4, 47.48, 0.3)
	pt3dadd(5, -144.19, 48.38, 0.3)
	pt3dadd(8.58, -153.1, 48.2, 0.3)
	pt3dadd(10.59, -161.9, 45.57, 0.3)
	pt3dadd(14.56, -176.4, 44.83, 0.3)
	pt3dadd(13.88, -182.8, 44.79, 0.3)
	pt3dadd(17.1, -185.2, 43.18, 0.3)
	pt3dadd(19.09, -189.4, 40.58, 0.3)
	pt3dadd(21.75, -196.2, 35.94, 0.3)
  }
  dend[39] {pt3dclear()
	pt3dadd(11.86, -35.61, 10.09, 0.5)
	pt3dadd(16.54, -39.13, 10.93, 0.5)
	pt3dadd(19.66, -42.98, 11.3, 0.5)
	pt3dadd(21.5, -45.2, 13.23, 0.5)
  }
  dend[40] {pt3dclear()
	pt3dadd(21.5, -45.2, 13.23, 0.5)
	pt3dadd(22.49, -50.85, 16.16, 0.3)
	pt3dadd(25.43, -52.69, 20.05, 0.3)
	pt3dadd(26.28, -55.32, 24.01, 0.3)
  }
}
proc shape3d_12() {
  dend[40] {	pt3dadd(29.24, -61.17, 25.88, 0.3)
	pt3dadd(33.19, -67.13, 27.71, 0.3)
	pt3dadd(36.52, -74.03, 29.06, 0.3)
	pt3dadd(39, -79.33, 29.94, 0.3)
	pt3dadd(43.38, -85.84, 31.26, 0.3)
	pt3dadd(50.21, -93.11, 33, 0.3)
	pt3dadd(56.23, -102.8, 33.24, 0.3)
	pt3dadd(60.67, -113.8, 36.02, 0.3)
	pt3dadd(63.47, -121.2, 37.86, 0.3)
	pt3dadd(65.34, -127.4, 38.76, 0.3)
  }
  dend[41] {pt3dclear()
	pt3dadd(65.34, -127.4, 38.76, 0.3)
	pt3dadd(66.28, -133.6, 41.19, 0.3)
	pt3dadd(68.22, -143.8, 41.54, 0.3)
	pt3dadd(70.34, -152.6, 42.91, 0.3)
	pt3dadd(71.31, -162.8, 44.29, 0.3)
	pt3dadd(69.4, -171.1, 43.27, 0.3)
	pt3dadd(70.38, -180.8, 43.16, 0.3)
	pt3dadd(69.4, -190.2, 43.61, 0.3)
	pt3dadd(70.28, -200.4, 42, 0.3)
	pt3dadd(67.11, -211.6, 42.99, 0.3)
	pt3dadd(60.6, -215.4, 40.65, 0.3)
	pt3dadd(52.95, -216.1, 39.86, 0.3)
  }
  dend[42] {pt3dclear()
	pt3dadd(65.34, -127.4, 38.76, 0.3)
	pt3dadd(69.15, -134.4, 39.1, 0.3)
	pt3dadd(75.95, -141.6, 39.84, 0.3)
	pt3dadd(78.59, -150, 40.19, 0.3)
	pt3dadd(88.14, -164, 39.29, 0.3)
	pt3dadd(91.97, -166, 39.65, 0.3)
	pt3dadd(96.59, -175, 40.95, 0.3)
	pt3dadd(101.5, -185.6, 40.72, 0.3)
	pt3dadd(104.7, -193, 40.56, 0.3)
	pt3dadd(102.2, -198.8, 44.08, 0.3)
	pt3dadd(102, -201.8, 46.57, 0.3)
	pt3dadd(104, -198.5, 51.54, 0.3)
  }
  dend[43] {pt3dclear()
	pt3dadd(21.5, -45.2, 13.23, 0.5)
	pt3dadd(25.96, -50.19, 12.06, 0.3)
	pt3dadd(29.04, -59.07, 11.89, 0.3)
	pt3dadd(33.68, -71.61, 9.65, 0.3)
	pt3dadd(36.15, -80.91, 7.49, 0.3)
	pt3dadd(36.42, -82.95, 6.97, 0.3)
  }
  dend[44] {pt3dclear()
	pt3dadd(36.42, -82.95, 6.97, 0.3)
	pt3dadd(32.46, -87.57, 8.54, 0.3)
	pt3dadd(30.54, -96.93, 11.53, 0.3)
	pt3dadd(30.61, -101.5, 12.99, 0.3)
	pt3dadd(26.47, -107.6, 14.05, 0.3)
	pt3dadd(25.96, -113.1, 16.52, 0.3)
	pt3dadd(24.67, -125.5, 17.45, 0.3)
	pt3dadd(26.24, -129.69, 17.37, 0.3)
	pt3dadd(27.6, -140.9, 18.73, 0.3)
	pt3dadd(31.65, -145.9, 20.07, 0.3)
	pt3dadd(31.95, -152.4, 20.01, 0.3)
	pt3dadd(34.9, -162.3, 19.34, 0.3)
	pt3dadd(36.29, -168, 18.75, 0.3)
	pt3dadd(39.88, -172.4, 19.61, 0.3)
	pt3dadd(41.74, -178.6, 19.5, 0.3)
  }
  dend[45] {pt3dclear()
	pt3dadd(36.42, -82.95, 6.97, 0.3)
	pt3dadd(40.5, -91.42, 5.28, 0.3)
	pt3dadd(42.71, -98.69, 4.15, 0.3)
	pt3dadd(44.23, -103.4, 4.07, 0.3)
	pt3dadd(48.17, -108.8, 3.9, 0.3)
	pt3dadd(50.59, -114.1, 2.79, 0.3)
	pt3dadd(54.72, -123.1, 4.59, 0.3)
	pt3dadd(56.84, -131.9, 5.45, 0.3)
	pt3dadd(59.4, -140.69, 4.8, 0.3)
	pt3dadd(62.82, -146.1, 3.66, 0.3)
  }
  dend[46] {pt3dclear()
	pt3dadd(62.82, -146.1, 3.66, 0.3)
	pt3dadd(61.81, -151, 4.15, 0.3)
	pt3dadd(64.56, -157.8, 2.51, 0.3)
	pt3dadd(67.06, -167.1, 1.85, 0.3)
	pt3dadd(69.01, -181.4, -0.32, 0.3)
	pt3dadd(72.78, -197.9, -1.07, 0.3)
	pt3dadd(76.83, -210.9, -4.3, 0.3)
	pt3dadd(77.79, -220.5, -5.41, 0.3)
	pt3dadd(74.23, -230.2, -5.89, 0.3)
	pt3dadd(74.19, -239.2, -8.97, 0.3)
	pt3dadd(76.7, -248.5, -9.62, 0.3)
  }
  dend[47] {pt3dclear()
	pt3dadd(62.82, -146.1, 3.66, 0.3)
	pt3dadd(67.45, -154.1, 1.95, 0.3)
	pt3dadd(71.04, -167, -0.25, 0.3)
	pt3dadd(74.72, -178.5, -4.96, 0.3)
	pt3dadd(80.48, -189.6, -8.23, 0.3)
	pt3dadd(84.5, -194.1, -9.38, 0.3)
	pt3dadd(97.02, -198.9, -10.79, 0.3)
	pt3dadd(101.8, -205.4, -13.99, 0.3)
	pt3dadd(105.8, -214.4, -17.18, 0.3)
	pt3dadd(105.9, -220.9, -21.74, 0.3)
	pt3dadd(111.2, -231.5, -26.99, 0.3)
  }
  dend[48] {pt3dclear()
	pt3dadd(5.27, -23.79, 0.38, 2.5)
	pt3dadd(4.34, -27.71, -0.12, 2.1)
  }
  dend[49] {pt3dclear()
	pt3dadd(4.34, -27.71, -0.12, 2.1)
	pt3dadd(4.92, -30.26, -5.16, 0.3)
  }
  dend[50] {pt3dclear()
	pt3dadd(4.92, -30.26, -5.16, 0.3)
	pt3dadd(2.92, -30.56, -3.6, 0.3)
  }
  dend[51] {pt3dclear()
	pt3dadd(2.92, -30.56, -3.6, 0.3)
	pt3dadd(-2.4, -33, -4.97, 0.3)
	pt3dadd(-6.28, -35.59, -7.88, 0.3)
	pt3dadd(-12.19, -38.99, -8.24, 0.3)
	pt3dadd(-17.98, -41.9, -6.59, 0.3)
	pt3dadd(-23.58, -43.33, -3.44, 0.3)
	pt3dadd(-29.62, -48.22, -3.31, 0.3)
  }
  dend[52] {pt3dclear()
	pt3dadd(-29.62, -48.22, -3.31, 0.3)
	pt3dadd(-32.54, -50.91, -7.25, 0.3)
	pt3dadd(-34.33, -53.23, -8.22, 0.3)
  }
  dend[53] {pt3dclear()
	pt3dadd(-34.33, -53.23, -8.22, 0.3)
	pt3dadd(-40.29, -56.6, -10.58, 0.3)
	pt3dadd(-46.38, -60.96, -13.94, 0.3)
	pt3dadd(-48.88, -65.22, -14.9, 0.3)
	pt3dadd(-55.13, -71.59, -16.28, 0.3)
	pt3dadd(-62.95, -78.8, -16.61, 0.3)
	pt3dadd(-69.68, -84.61, -19.47, 0.3)
	pt3dadd(-78.09, -92.76, -19.79, 0.3)
	pt3dadd(-83.77, -98.18, -21.67, 0.3)
	pt3dadd(-86.79, -102.9, -22.13, 0.3)
	pt3dadd(-88.96, -108.7, -23.61, 0.3)
	pt3dadd(-90.11, -114.6, -24.13, 0.3)
	pt3dadd(-86.58, -119, -25.27, 0.3)
	pt3dadd(-84.01, -128.3, -23.93, 0.3)
	pt3dadd(-80.7, -135.19, -23.58, 0.3)
  }
  dend[54] {pt3dclear()
	pt3dadd(-34.33, -53.23, -8.22, 0.3)
	pt3dadd(-37.09, -60.48, -7.7, 0.3)
	pt3dadd(-39.04, -69.31, -7.72, 0.3)
	pt3dadd(-42.21, -75.52, -7.68, 0.3)
	pt3dadd(-42.88, -81.99, -7.21, 0.3)
	pt3dadd(-44.06, -88.4, -7.23, 0.3)
	pt3dadd(-44.5, -97.41, -6.8, 0.3)
	pt3dadd(-43.95, -101.5, -7.35, 0.3)
	pt3dadd(-47.11, -107.2, -8.81, 0.3)
	pt3dadd(-51.38, -108.7, -11.7, 0.3)
	pt3dadd(-56.55, -114.2, -13.6, 0.3)
	pt3dadd(-58.43, -117, -16.07, 0.3)
	pt3dadd(-61.98, -121.6, -17.51, 0.3)
	pt3dadd(-65, -125.8, -19.46, 0.3)
	pt3dadd(-67.42, -129.1, -21.41, 0.3)
	pt3dadd(-69.73, -131.3, -23.87, 0.3)
  }
  dend[55] {pt3dclear()
	pt3dadd(-29.62, -48.22, -3.31, 0.3)
	pt3dadd(-35.03, -53.21, 1.8, 0.3)
	pt3dadd(-43.26, -59.88, 2.48, 0.3)
	pt3dadd(-49.49, -67.28, 5.6, 0.3)
	pt3dadd(-55.29, -74.7, 6.21, 0.3)
	pt3dadd(-60.78, -79.67, 8.32, 0.3)
	pt3dadd(-70.51, -90.7, 8.01, 0.3)
	pt3dadd(-78.05, -100.5, 9.15, 0.3)
	pt3dadd(-81.22, -106.7, 9.19, 0.3)
	pt3dadd(-85.53, -114.3, 9.75, 0.3)
	pt3dadd(-89.73, -116.3, 11.36, 0.3)
	pt3dadd(-94.31, -121.9, 12.44, 0.3)
	pt3dadd(-98.16, -125.5, 14.53, 0.3)
	pt3dadd(-100.5, -129.3, 17.05, 0.3)
	pt3dadd(-107.4, -138.1, 18.69, 0.3)
	pt3dadd(-111.8, -150.69, 18.21, 0.3)
	pt3dadd(-115.9, -156.8, 19.28, 0.3)
	pt3dadd(-119.8, -159.9, 18.36, 0.3)
	pt3dadd(-124.3, -165, 18.95, 0.3)
	pt3dadd(-129.8, -168.9, 20.07, 0.3)
	pt3dadd(-133.19, -173.1, 20.14, 0.3)
  }
  dend[56] {pt3dclear()
	pt3dadd(2.92, -30.56, -3.6, 0.3)
	pt3dadd(0.66, -36.84, -6.59, 0.3)
	pt3dadd(-6.07, -48.19, -6.49, 0.3)
	pt3dadd(-8.1, -57.53, -7.52, 0.3)
	pt3dadd(-8.22, -63.03, -9.06, 0.3)
	pt3dadd(-7.57, -70.12, -12.65, 0.3)
	pt3dadd(-7.14, -79.2, -16.23, 0.3)
	pt3dadd(-5.8, -84.86, -18.82, 0.3)
	pt3dadd(-8.25, -93.14, -20.83, 0.3)
	pt3dadd(-7.84, -98.2, -22.88, 0.3)
	pt3dadd(-6.9, -107.8, -24.49, 0.3)
	pt3dadd(-7.44, -117.3, -25.56, 0.3)
	pt3dadd(-7.85, -125.8, -26.12, 0.3)
	pt3dadd(-7.47, -135.4, -29.72, 0.3)
	pt3dadd(-6.49, -144, -33.82, 0.3)
	pt3dadd(-7.39, -147.5, -34.82, 0.3)
	pt3dadd(-5.07, -153.69, -35.95, 0.3)
	pt3dadd(-6.36, -160.1, -39.47, 0.3)
	pt3dadd(-5.43, -164.7, -42.53, 0.3)
	pt3dadd(-1.3, -172.2, -46.22, 0.3)
	pt3dadd(-0.55, -178.3, -49.79, 0.3)
	pt3dadd(-2.77, -184, -53.28, 0.3)
	pt3dadd(-4.3, -193.4, -54.32, 0.3)
	pt3dadd(-5.46, -203.3, -57.87, 0.3)
	pt3dadd(-4.35, -211, -60.97, 0.3)
	pt3dadd(-5.72, -213.9, -62.95, 0.3)
	pt3dadd(-11.07, -221.3, -63.86, 0.3)
	pt3dadd(-15.99, -225.3, -62.75, 0.3)
	pt3dadd(-20.54, -237.9, -69.23, 0.3)
  }
  dend[57] {pt3dclear()
	pt3dadd(4.92, -30.26, -5.16, 0.3)
	pt3dadd(8.51, -34.15, -5.8, 0.3)
	pt3dadd(9.88, -34.79, -8.34, 0.3)
  }
  dend[58] {pt3dclear()
	pt3dadd(9.88, -34.79, -8.34, 0.3)
	pt3dadd(11.84, -39.01, -11.94, 0.3)
	pt3dadd(13.47, -41.16, -17.01, 0.3)
	pt3dadd(14.45, -45.27, -20.07, 0.3)
	pt3dadd(17.44, -48.57, -26.2, 0.3)
	pt3dadd(18.73, -54.22, -30.28, 0.3)
	pt3dadd(20.93, -56.45, -32.86, 0.3)
	pt3dadd(21.7, -57, -38.9, 0.3)
	pt3dadd(25.97, -62.45, -45.07, 0.3)
	pt3dadd(26.67, -69.04, -48.65, 0.3)
	pt3dadd(27.11, -73.59, -51.2, 0.3)
	pt3dadd(26.02, -77.98, -55.21, 0.3)
	pt3dadd(21.95, -82.06, -59.13, 0.3)
  }
}
proc shape3d_13() {
  dend[58] {	pt3dadd(20.96, -85.96, -61.63, 0.3)
	pt3dadd(22.44, -89.1, -68.2, 0.3)
	pt3dadd(20.36, -92.87, -74.18, 0.3)
	pt3dadd(19.84, -96.31, -79.2, 0.3)
	pt3dadd(22.67, -102.1, -81.83, 0.3)
	pt3dadd(25.37, -104.9, -82.43, 0.3)
	pt3dadd(27.59, -111.7, -85.06, 0.3)
	pt3dadd(29.98, -118, -83.68, 0.3)
	pt3dadd(30.79, -123.6, -87.25, 0.3)
	pt3dadd(32.18, -128.69, -89.84, 0.3)
	pt3dadd(33.19, -132.9, -91.91, 0.3)
	pt3dadd(35.39, -139.6, -95.03, 0.3)
	pt3dadd(34.76, -144.5, -98.56, 0.3)
	pt3dadd(37.13, -149.8, -101.7, 0.3)
	pt3dadd(39.32, -156.6, -105.3, 0.3)
	pt3dadd(43.79, -161.6, -106.5, 0.3)
	pt3dadd(44.78, -166.2, -107.5, 0.3)
	pt3dadd(45.72, -176.3, -107.2, 0.3)
	pt3dadd(48.04, -182.1, -110.3, 0.3)
	pt3dadd(49.8, -188.8, -111.4, 0.3)
  }
  dend[59] {pt3dclear()
	pt3dadd(9.88, -34.79, -8.34, 0.3)
	pt3dadd(15.3, -39.88, -11.05, 0.3)
	pt3dadd(21.22, -45.02, -13.27, 0.3)
	pt3dadd(26.22, -49.57, -14.95, 0.3)
	pt3dadd(37.59, -60.32, -17.38, 0.3)
	pt3dadd(43.07, -69.94, -18.62, 0.3)
	pt3dadd(51.77, -81.91, -21.48, 0.3)
	pt3dadd(54.63, -87.74, -23.11, 0.3)
	pt3dadd(62.39, -99.11, -25.94, 0.3)
	pt3dadd(68.33, -109.3, -26.7, 0.3)
	pt3dadd(70.26, -114.5, -27.8, 0.3)
  }
  dend[60] {pt3dclear()
	pt3dadd(70.26, -114.5, -27.8, 0.3)
	pt3dadd(71.69, -120.2, -26.89, 0.3)
	pt3dadd(75.39, -132.69, -27.1, 0.3)
	pt3dadd(79.97, -146.19, -27.85, 0.3)
	pt3dadd(84.13, -154.19, -28.54, 0.3)
	pt3dadd(86, -164.4, -30.68, 0.3)
	pt3dadd(88.24, -175.7, -33.35, 0.3)
	pt3dadd(91.39, -188.1, -35.54, 0.3)
	pt3dadd(95.76, -198.6, -37.26, 0.3)
	pt3dadd(100.8, -207.2, -39.49, 0.3)
	pt3dadd(105.5, -214.7, -42.19, 0.3)
	pt3dadd(111, -219.3, -43.89, 0.3)
	pt3dadd(114.8, -225.8, -45.05, 0.3)
	pt3dadd(117.9, -229.6, -45.68, 0.3)
  }
  dend[61] {pt3dclear()
	pt3dadd(70.26, -114.5, -27.8, 0.3)
	pt3dadd(75.5, -121.1, -31.01, 0.3)
	pt3dadd(82.63, -128.4, -35.78, 0.3)
	pt3dadd(86.9, -134.8, -38.46, 0.3)
	pt3dadd(94.61, -141.69, -42.25, 0.3)
	pt3dadd(102, -146.5, -46, 0.3)
	pt3dadd(105.2, -148.3, -50.61, 0.3)
	pt3dadd(111.4, -156, -53.36, 0.3)
	pt3dadd(118.5, -163.69, -56.14, 0.3)
	pt3dadd(121.6, -167.1, -57.76, 0.3)
	pt3dadd(121, -173, -59.29, 0.3)
  }
  dend[62] {pt3dclear()
	pt3dadd(4.34, -27.71, -0.12, 2.1)
	pt3dadd(5.01, -31.83, 3.32, 1.1)
	pt3dadd(5.4, -37.9, 4.26, 1.1)
	pt3dadd(1.39, -43.53, 7.83, 1.1)
	pt3dadd(-0.64, -48.34, 7.34, 1.1)
	pt3dadd(0.35, -54, 10.27, 0.7)
	pt3dadd(-0.33, -56.45, 12.77, 0.7)
  }
  dend[63] {pt3dclear()
	pt3dadd(-0.33, -56.45, 12.77, 0.7)
	pt3dadd(-2.55, -59.25, 15.81, 0.3)
	pt3dadd(-2.96, -63.23, 16.29, 0.3)
	pt3dadd(-0.51, -69.03, 17.67, 0.3)
	pt3dadd(1.91, -74.81, 18.55, 0.3)
  }
  dend[64] {pt3dclear()
	pt3dadd(1.91, -74.81, 18.55, 0.3)
	pt3dadd(4.13, -78.09, 20.46, 0.3)
	pt3dadd(6.21, -82.33, 20.86, 0.3)
  }
  dend[65] {pt3dclear()
	pt3dadd(6.21, -82.33, 20.86, 0.3)
	pt3dadd(2.69, -86.98, 20.43, 0.3)
	pt3dadd(-3.1, -94.42, 21.03, 0.3)
	pt3dadd(-8.04, -103.5, 22.6, 0.3)
	pt3dadd(-13.31, -111, 24.69, 0.3)
	pt3dadd(-16.34, -116.7, 27.73, 0.3)
	pt3dadd(-21.31, -126.7, 31.79, 0.3)
	pt3dadd(-25.42, -133.9, 37.35, 0.3)
	pt3dadd(-27.87, -144.19, 42.33, 0.3)
	pt3dadd(-29.05, -156.69, 47.26, 0.3)
	pt3dadd(-33.11, -167.3, 50.29, 0.3)
	pt3dadd(-36.69, -173, 51.35, 0.3)
	pt3dadd(-42.69, -181.9, 50.45, 0.3)
	pt3dadd(-48.7, -186.3, 50.08, 0.3)
	pt3dadd(-54.57, -189.7, 51.23, 0.3)
  }
  dend[66] {pt3dclear()
	pt3dadd(6.21, -82.33, 20.86, 0.3)
	pt3dadd(9.44, -85.19, 21.25, 0.3)
	pt3dadd(13.13, -93.12, 21.07, 0.3)
	pt3dadd(13.67, -97.71, 22.02, 0.3)
	pt3dadd(14.26, -106.8, 23.42, 0.3)
	pt3dadd(14.93, -115, 24.33, 0.3)
	pt3dadd(14.69, -122.5, 26.28, 0.3)
	pt3dadd(15.19, -132.6, 28.17, 0.3)
	pt3dadd(15.94, -140.19, 30.09, 0.3)
	pt3dadd(18.32, -151.6, 32.42, 0.3)
	pt3dadd(16.26, -166.9, 34.35, 0.3)
	pt3dadd(16.7, -177.6, 36.25, 0.3)
	pt3dadd(12.16, -192.2, 37.26, 0.3)
	pt3dadd(11.29, -200.6, 38.21, 0.3)
	pt3dadd(5.7, -210.6, 38.29, 0.3)
	pt3dadd(-0.53, -217.5, 38.9, 0.3)
	pt3dadd(-6.29, -223.9, 37.52, 0.3)
	pt3dadd(-8.95, -229.6, 36.04, 0.3)
	pt3dadd(-13.09, -235.2, 35.61, 0.3)
  }
  dend[67] {pt3dclear()
	pt3dadd(1.91, -74.81, 18.55, 0.3)
	pt3dadd(4.25, -80.59, 16.43, 0.3)
	pt3dadd(6.34, -89.87, 18.29, 0.3)
	pt3dadd(6.74, -96.47, 21.23, 0.3)
	pt3dadd(4.43, -104.8, 24.22, 0.3)
	pt3dadd(3.03, -114.2, 27.69, 0.3)
	pt3dadd(1.62, -118.6, 29.69, 0.3)
	pt3dadd(2.46, -125.7, 32.61, 0.3)
	pt3dadd(1.95, -131.19, 35.07, 0.3)
	pt3dadd(3.11, -140.4, 38.96, 0.3)
	pt3dadd(0.62, -145.69, 41.99, 0.3)
	pt3dadd(2.52, -156.5, 42.85, 0.3)
	pt3dadd(2.69, -165.1, 45.27, 0.3)
	pt3dadd(3.35, -173.7, 47.18, 0.3)
	pt3dadd(2.9, -178.2, 48.15, 0.3)
	pt3dadd(2.11, -185.6, 48.11, 0.3)
	pt3dadd(2.98, -191.8, 48.53, 0.3)
	pt3dadd(3.4, -197.3, 48.97, 0.3)
	pt3dadd(1.7, -203.2, 46.47, 0.3)
	pt3dadd(2.3, -207.3, 47.42, 0.3)
	pt3dadd(-1.41, -213.9, 47.47, 0.3)
  }
  dend[68] {pt3dclear()
	pt3dadd(-0.33, -56.45, 12.77, 0.7)
	pt3dadd(0.07, -62.03, 12.71, 0.7)
	pt3dadd(-0.23, -65.01, 12.7, 0.7)
  }
  dend[69] {pt3dclear()
	pt3dadd(-0.23, -65.01, 12.7, 0.7)
	pt3dadd(-3.25, -69.72, 12.74, 0.3)
	pt3dadd(-7.33, -75.31, 13.81, 0.3)
	pt3dadd(-13.56, -81.7, 13.44, 0.3)
	pt3dadd(-19.01, -91.19, 16.02, 0.3)
	pt3dadd(-20.64, -97.57, 18.01, 0.3)
	pt3dadd(-23.27, -103.8, 19.54, 0.3)
	pt3dadd(-25.94, -110.6, 21.56, 0.3)
	pt3dadd(-30.02, -116.7, 24.62, 0.3)
	pt3dadd(-33.18, -123.4, 26.66, 0.3)
	pt3dadd(-38.74, -128.9, 28.28, 0.3)
	pt3dadd(-43.28, -134.4, 30.86, 0.3)
	pt3dadd(-50.81, -143.69, 30.5, 0.3)
	pt3dadd(-55.88, -149.19, 32.1, 0.3)
	pt3dadd(-60.14, -151.3, 31.21, 0.3)
	pt3dadd(-63.88, -152.9, 29.8, 0.3)
  }
  dend[70] {pt3dclear()
	pt3dadd(-0.23, -65.01, 12.7, 0.7)
	pt3dadd(2.63, -71.34, 13.56, 0.6)
	pt3dadd(4.63, -76.09, 12.96, 0.6)
  }
  dend[71] {pt3dclear()
	pt3dadd(4.63, -76.09, 12.96, 0.6)
	pt3dadd(6.06, -81.26, 11.87, 0.3)
	pt3dadd(8.18, -89.53, 11.24, 0.3)
	pt3dadd(9.11, -94.65, 10.17, 0.3)
  }
  dend[72] {pt3dclear()
	pt3dadd(9.11, -94.65, 10.17, 0.3)
	pt3dadd(7.14, -99.48, 11.69, 0.3)
	pt3dadd(4.11, -109.2, 12.19, 0.3)
	pt3dadd(1.43, -115.5, 12.21, 0.3)
	pt3dadd(0.12, -123.4, 13.19, 0.3)
	pt3dadd(-2.63, -135.19, 13.16, 0.3)
	pt3dadd(-4.08, -144, 13.13, 0.3)
	pt3dadd(-6.94, -151.8, 12.15, 0.3)
	pt3dadd(-9.78, -159.5, 12.16, 0.3)
	pt3dadd(-9.69, -163, 10.63, 0.3)
	pt3dadd(-7.66, -167.3, 9.53, 0.3)
	pt3dadd(-8.6, -175.7, 7.98, 0.3)
	pt3dadd(-11.21, -185.5, 5.97, 0.3)
	pt3dadd(-16.46, -196.5, 4.03, 0.3)
	pt3dadd(-19.28, -203.2, 1.06, 0.3)
	pt3dadd(-23.6, -209.8, -2.37, 0.3)
	pt3dadd(-27.97, -217.9, -2.31, 0.3)
  }
  dend[73] {pt3dclear()
	pt3dadd(9.11, -94.65, 10.17, 0.3)
	pt3dadd(10.99, -100.4, 9.06, 0.3)
	pt3dadd(12.6, -108.6, 7.94, 0.3)
	pt3dadd(12.64, -117.6, 7.86, 0.3)
	pt3dadd(12.84, -129.69, 6.75, 0.3)
	pt3dadd(13.42, -138.3, 6.16, 0.3)
	pt3dadd(10.5, -146.6, 5.18, 0.3)
	pt3dadd(9.11, -154.4, 3.65, 0.3)
	pt3dadd(9.88, -161.6, 4.07, 0.3)
	pt3dadd(8.99, -169.5, 2.52, 0.3)
	pt3dadd(9.09, -177.6, 0.95, 0.3)
	pt3dadd(8.68, -181, -0.56, 0.3)
	pt3dadd(9.15, -185.1, -4.11, 0.3)
	pt3dadd(13.76, -188.1, -7.77, 0.3)
	pt3dadd(17.1, -193.4, -11.42, 0.3)
	pt3dadd(18.12, -197, -14.98, 0.3)
	pt3dadd(20.28, -204.3, -18.11, 0.3)
	pt3dadd(24.48, -210.7, -22.79, 0.3)
	pt3dadd(26.32, -215.9, -26.89, 0.3)
	pt3dadd(27.68, -221.1, -30.47, 0.3)
	pt3dadd(28.1, -225.7, -34.03, 0.3)
  }
  dend[74] {pt3dclear()
	pt3dadd(4.63, -76.09, 12.96, 0.6)
	pt3dadd(7.3, -79.39, 13.35, 0.3)
	pt3dadd(10.02, -82.19, 13.25, 0.3)
  }
  dend[75] {pt3dclear()
	pt3dadd(10.02, -82.19, 13.25, 0.3)
	pt3dadd(11.46, -87.37, 12.16, 0.3)
	pt3dadd(12.96, -92.56, 13.58, 0.3)
	pt3dadd(13.03, -101.6, 14.5, 0.3)
	pt3dadd(14.98, -107.4, 15.89, 0.3)
	pt3dadd(14.93, -112.9, 16.85, 0.3)
	pt3dadd(16.45, -117.6, 17.26, 0.3)
  }
}
proc shape3d_14() {
  dend[75] {	pt3dadd(17.52, -126.8, 18.14, 0.3)
	pt3dadd(16.86, -133.19, 19.12, 0.3)
	pt3dadd(18.14, -139.9, 18.52, 0.3)
	pt3dadd(17.86, -142.9, 19.5, 0.3)
	pt3dadd(17.55, -145.9, 19.98, 0.3)
	pt3dadd(17.8, -153.5, 21.42, 0.3)
	pt3dadd(19.09, -165.2, 21.78, 0.3)
	pt3dadd(21.26, -172.9, 21.15, 0.3)
	pt3dadd(23.09, -183.7, 19.5, 0.3)
	pt3dadd(28.36, -195.3, 18.25, 0.3)
	pt3dadd(32.52, -208.3, 18.52, 0.3)
	pt3dadd(35.72, -215.7, 17.36, 0.3)
	pt3dadd(41.01, -227.3, 16.61, 0.3)
	pt3dadd(41.74, -233.9, 14.03, 0.3)
	pt3dadd(40.98, -240.3, 11.49, 0.3)
	pt3dadd(44.71, -247.3, 9.32, 0.3)
	pt3dadd(51.98, -254.1, 7.55, 0.3)
  }
  dend[76] {pt3dclear()
	pt3dadd(10.02, -82.19, 13.25, 0.3)
	pt3dadd(11.44, -87.36, 11.66, 0.3)
	pt3dadd(14, -91.66, 11.55, 0.3)
	pt3dadd(16.57, -100.5, 10.9, 0.3)
	pt3dadd(22.21, -113.6, 10.63, 0.3)
	pt3dadd(23.67, -118.8, 10.54, 0.3)
	pt3dadd(25.09, -124.5, 10.95, 0.3)
	pt3dadd(27.25, -132.3, 9.81, 0.3)
	pt3dadd(30, -139.1, 8.17, 0.3)
	pt3dadd(33.06, -148, 7.51, 0.3)
	pt3dadd(36.64, -156.4, 5.83, 0.3)
	pt3dadd(40.11, -165.8, 3.65, 0.3)
	pt3dadd(42.67, -174.1, 1, 0.3)
	pt3dadd(45.96, -180.5, -0.64, 0.3)
	pt3dadd(48.09, -183.7, -2.23, 0.3)
	pt3dadd(51, -189, -3.86, 0.3)
	pt3dadd(53.03, -193.8, -2.96, 0.3)
	pt3dadd(55.55, -198.1, -4.57, 0.3)
	pt3dadd(61.85, -204.2, -7.31, 0.3)
	pt3dadd(66.83, -208.8, -9.99, 0.3)
	pt3dadd(71.69, -214.3, -12.69, 0.3)
	pt3dadd(72.81, -222.5, -13.29, 0.3)
	pt3dadd(76.68, -227.9, -16.45, 0.3)
	pt3dadd(78.22, -231.6, -19.03, 0.3)
	pt3dadd(78.51, -237.6, -21.59, 0.3)
	pt3dadd(78.26, -244.1, -23.64, 0.3)
  }
  dend[77] {pt3dclear()
	pt3dadd(0, 0, 0, 1.7)
	pt3dadd(11.48, -7.85, -0.16, 1.7)
	pt3dadd(15.92, -8.83, 0.7, 1.7)
	pt3dadd(24.43, -13.24, -2.08, 1.7)
	pt3dadd(30.24, -14.86, -3.76, 1)
	pt3dadd(35.27, -18.89, -6.45, 1)
  }
  dend[78] {pt3dclear()
	pt3dadd(35.27, -18.89, -6.45, 1)
	pt3dadd(38.07, -21.73, -3.55, 0.5)
	pt3dadd(43.7, -25.85, -2.75, 0.5)
	pt3dadd(49.17, -31.47, -1.46, 0.5)
  }
  dend[79] {pt3dclear()
	pt3dadd(49.17, -31.47, -1.46, 0.5)
	pt3dadd(54.16, -36.01, -3.64, 0.3)
	pt3dadd(64.28, -44.1, -6.51, 0.3)
	pt3dadd(67.51, -46.96, -6.12, 0.3)
	pt3dadd(72.15, -50.98, -4.79, 0.3)
	pt3dadd(77.18, -55.54, -5.48, 0.3)
  }
  dend[80] {pt3dclear()
	pt3dadd(77.18, -55.54, -5.48, 0.3)
	pt3dadd(79.23, -60.8, -2.08, 0.3)
	pt3dadd(83.23, -66.26, -0.74, 0.3)
	pt3dadd(85.98, -69.06, 0.14, 0.3)
	pt3dadd(88.81, -75.92, 1.5, 0.3)
	pt3dadd(95.22, -82.14, 2.26, 0.3)
	pt3dadd(103.5, -90.06, 3.46, 0.3)
	pt3dadd(109.8, -97.27, 4.71, 0.3)
	pt3dadd(119.1, -104.8, 5.88, 0.3)
	pt3dadd(126.4, -111.6, 6.6, 0.3)
	pt3dadd(131.69, -118.2, 4.89, 0.3)
	pt3dadd(136.19, -127.7, 3.18, 0.3)
  }
  dend[81] {pt3dclear()
	pt3dadd(136.19, -127.7, 3.18, 0.3)
	pt3dadd(138.8, -131.5, 4.07, 0.3)
	pt3dadd(140.6, -139.3, 5.46, 0.3)
	pt3dadd(142.5, -144.5, 5.85, 0.3)
	pt3dadd(141.19, -152.9, 6.82, 0.3)
	pt3dadd(145.3, -161.4, 7.13, 0.3)
	pt3dadd(147.3, -166.1, 8.03, 0.3)
	pt3dadd(151, -170.1, 8.89, 0.3)
	pt3dadd(154.8, -176.5, 8.72, 0.3)
	pt3dadd(157.8, -181.3, 7.1, 0.3)
	pt3dadd(162.69, -186.4, 5.41, 0.3)
	pt3dadd(169, -189.6, 6.2, 0.3)
	pt3dadd(173.7, -192.1, 6.04, 0.3)
  }
  dend[82] {pt3dclear()
	pt3dadd(136.19, -127.7, 3.18, 0.3)
	pt3dadd(139.9, -134.6, 1.01, 0.3)
	pt3dadd(142.4, -144.5, 2.36, 0.3)
	pt3dadd(142.69, -151.6, 4.29, 0.3)
	pt3dadd(145.4, -154.3, 2.68, 0.3)
	pt3dadd(149, -163.8, 3, 0.3)
	pt3dadd(150.6, -167.5, 4.42, 0.3)
	pt3dadd(156.3, -175.6, 5.19, 0.3)
	pt3dadd(162.69, -182.3, 5.94, 0.3)
	pt3dadd(167.8, -186.4, 6.26, 0.3)
	pt3dadd(174.1, -188.6, 6.06, 0.3)
  }
  dend[83] {pt3dclear()
	pt3dadd(77.18, -55.54, -5.48, 0.3)
	pt3dadd(83.19, -59.68, -8.69, 0.3)
  }
  dend[84] {pt3dclear()
	pt3dadd(83.19, -59.68, -8.69, 0.3)
	pt3dadd(83.22, -63.7, -10.23, 0.3)
	pt3dadd(85.98, -70.01, -13.37, 0.3)
	pt3dadd(89.31, -75.88, -15.52, 0.3)
	pt3dadd(91.49, -82.62, -19.64, 0.3)
	pt3dadd(97.25, -89.77, -20.37, 0.3)
	pt3dadd(102.6, -96.36, -21.58, 0.3)
	pt3dadd(105.5, -101.2, -24.21, 0.3)
	pt3dadd(106.2, -104.3, -23.25, 0.3)
  }
  dend[85] {pt3dclear()
	pt3dadd(106.2, -104.3, -23.25, 0.3)
	pt3dadd(108.2, -109, -23.85, 0.3)
	pt3dadd(112.1, -115, -23.02, 0.3)
	pt3dadd(113.8, -122.7, -23.13, 0.3)
	pt3dadd(115.5, -130.4, -24.25, 0.3)
	pt3dadd(116.8, -135.6, -27.83, 0.3)
	pt3dadd(119.7, -141.4, -29.97, 0.3)
	pt3dadd(120.5, -146.5, -32.54, 0.3)
	pt3dadd(118.5, -151.3, -34.52, 0.3)
	pt3dadd(123, -155.8, -35.19, 0.3)
  }
  dend[86] {pt3dclear()
	pt3dadd(106.2, -104.3, -23.25, 0.3)
	pt3dadd(109.8, -107.2, -25.39, 0.3)
	pt3dadd(114.8, -117.2, -27.12, 0.3)
	pt3dadd(117.5, -124.1, -28.25, 0.3)
	pt3dadd(122, -133.6, -30.97, 0.3)
	pt3dadd(127.7, -140.19, -33.69, 0.3)
	pt3dadd(127.4, -143.19, -34.21, 0.3)
	pt3dadd(132, -146.69, -34.36, 0.3)
	pt3dadd(134.19, -149.9, -35.96, 0.3)
	pt3dadd(136.1, -155.19, -36.07, 0.3)
	pt3dadd(138.8, -162.5, -37.21, 0.3)
	pt3dadd(141.4, -166.8, -37.82, 0.3)
	pt3dadd(143.1, -173.5, -39.93, 0.3)
	pt3dadd(145, -179.2, -40.03, 0.3)
	pt3dadd(147.69, -187, -41.68, 0.3)
  }
  dend[87] {pt3dclear()
	pt3dadd(83.19, -59.68, -8.69, 0.3)
	pt3dadd(89.53, -61.35, -9.39, 0.3)
	pt3dadd(94.39, -62.36, -11.55, 0.3)
	pt3dadd(100.4, -66.52, -12.76, 0.3)
	pt3dadd(104.5, -69.95, -14.91, 0.3)
	pt3dadd(109.7, -73.01, -17.07, 0.3)
	pt3dadd(115.2, -77.09, -20.78, 0.3)
	pt3dadd(124, -82.54, -24.59, 0.3)
	pt3dadd(139, -87.12, -29.56, 0.3)
	pt3dadd(144, -87.64, -30.21, 0.3)
	pt3dadd(149.8, -89.27, -29.9, 0.3)
	pt3dadd(152.4, -94.08, -27.51, 0.3)
	pt3dadd(155.69, -96.96, -25.13, 0.3)
  }
  dend[88] {pt3dclear()
	pt3dadd(49.17, -31.47, -1.46, 0.5)
	pt3dadd(53.97, -34.5, 1.37, 0.3)
	pt3dadd(58.9, -36.04, 3.71, 0.3)
	pt3dadd(62.68, -39.49, 7.58, 0.3)
	pt3dadd(66.95, -42.46, 9.43, 0.3)
	pt3dadd(69.7, -45.79, 12.33, 0.3)
	pt3dadd(71.81, -50.05, 14.23, 0.3)
	pt3dadd(74.42, -54.35, 15.62, 0.3)
	pt3dadd(77.67, -57.22, 16.5, 0.3)
	pt3dadd(81.69, -62.18, 17.34, 0.3)
	pt3dadd(87.16, -67.79, 18.13, 0.3)
	pt3dadd(88.49, -69.44, 18.07, 0.3)
	pt3dadd(92.17, -77.37, 17.89, 0.3)
	pt3dadd(96.4, -85.37, 19.71, 0.3)
	pt3dadd(103.4, -95.67, 20.42, 0.3)
	pt3dadd(107.1, -103.1, 20.25, 0.3)
	pt3dadd(111.6, -108.6, 20.57, 0.3)
	pt3dadd(115.1, -113.5, 20.93, 0.3)
	pt3dadd(117.1, -118.8, 21.83, 0.3)
  }
  dend[89] {pt3dclear()
	pt3dadd(117.1, -118.8, 21.83, 0.3)
	pt3dadd(119.7, -122, 20.72, 0.3)
	pt3dadd(123.2, -132, 21.04, 0.3)
	pt3dadd(124, -138.1, 20.46, 0.3)
	pt3dadd(126.5, -142.9, 18.84, 0.3)
	pt3dadd(128.8, -149.1, 17.22, 0.3)
	pt3dadd(129.8, -159.3, 19.11, 0.3)
	pt3dadd(132.19, -165.1, 18.48, 0.3)
	pt3dadd(134.5, -171.4, 18.37, 0.3)
	pt3dadd(136.4, -178.1, 19.76, 0.3)
	pt3dadd(136.8, -183.2, 20.2, 0.3)
	pt3dadd(138.4, -187.9, 22.11, 0.3)
	pt3dadd(139.5, -192.1, 23.55, 0.3)
  }
  dend[90] {pt3dclear()
	pt3dadd(117.1, -118.8, 21.83, 0.3)
	pt3dadd(118.9, -121.5, 24.75, 0.3)
	pt3dadd(122, -125.8, 26.63, 0.3)
	pt3dadd(124.1, -130.1, 29.53, 0.3)
	pt3dadd(123.8, -133.6, 31.51, 0.3)
	pt3dadd(123.3, -139.1, 34.47, 0.3)
	pt3dadd(124, -147.69, 37.88, 0.3)
	pt3dadd(126.1, -153, 40.28, 0.3)
	pt3dadd(128, -159.8, 43.17, 0.3)
	pt3dadd(126.6, -164.1, 45.67, 0.3)
	pt3dadd(129, -160.9, 49.63, 0.3)
	pt3dadd(132, -162.69, 53.03, 0.3)
  }
  dend[91] {pt3dclear()
	pt3dadd(35.27, -18.89, -6.45, 1)
	pt3dadd(40.74, -18.97, -8.11, 0.5)
	pt3dadd(48.36, -22.28, -10.86, 0.5)
	pt3dadd(56.88, -27.2, -11.15, 0.5)
	pt3dadd(63.06, -29.86, -13.86, 0.5)
	pt3dadd(69.04, -34.5, -16.07, 0.5)
	pt3dadd(72.38, -35.86, -17.18, 0.5)
	pt3dadd(75.19, -37.65, -17.78, 0.5)
  }
  dend[92] {pt3dclear()
	pt3dadd(75.19, -37.65, -17.78, 0.5)
	pt3dadd(77.34, -40.9, -18.37, 0.3)
	pt3dadd(83.12, -43.02, -19.55, 0.3)
	pt3dadd(90.17, -46.77, -22.79, 0.3)
  }
}
proc shape3d_15() {
  dend[92] {	pt3dadd(96.6, -51.45, -26.52, 0.3)
	pt3dadd(102.8, -58.12, -30.76, 0.3)
	pt3dadd(109.7, -63.36, -34.01, 0.3)
	pt3dadd(117.8, -76.27, -37.86, 0.3)
	pt3dadd(124.4, -84.49, -41.12, 0.3)
	pt3dadd(132.3, -93.88, -43.43, 0.3)
	pt3dadd(139.9, -101.7, -47.22, 0.3)
	pt3dadd(146.69, -109, -47.98, 0.3)
	pt3dadd(150.69, -113.9, -49.64, 0.3)
	pt3dadd(154.4, -120.8, -51.81, 0.3)
	pt3dadd(159.3, -125.3, -54.99, 0.3)
  }
  dend[93] {pt3dclear()
	pt3dadd(75.19, -37.65, -17.78, 0.5)
	pt3dadd(81.78, -36.85, -18.96, 0.3)
	pt3dadd(89.52, -39.68, -19.21, 0.3)
	pt3dadd(97.91, -40.56, -21.47, 0.3)
	pt3dadd(104.7, -42.77, -23.68, 0.3)
	pt3dadd(113.4, -45.2, -25.46, 0.3)
	pt3dadd(119.8, -46.37, -27.15, 0.3)
	pt3dadd(126.1, -47.53, -29.85, 0.3)
	pt3dadd(133.9, -49.35, -32.09, 0.3)
	pt3dadd(140.1, -52.01, -33.79, 0.3)
	pt3dadd(147.8, -54.84, -34.54, 0.3)
	pt3dadd(155.4, -58.66, -35.29, 0.3)
	pt3dadd(163.9, -69.11, -35.64, 0.3)
	pt3dadd(170.3, -74.31, -37.36, 0.3)
	pt3dadd(174.4, -83.28, -38.56, 0.3)
	pt3dadd(180, -90.92, -40.29, 0.3)
	pt3dadd(186.8, -97.66, -42.55, 0.3)
	pt3dadd(192, -100.2, -44.22, 0.3)
	pt3dadd(199.1, -104, -44.46, 0.3)
  }
  apic[114] {pt3dclear()
	pt3dadd(0, 0, 0, 0.3)
	pt3dadd(-15.06, 130.5, -49.23, 0.3)
	pt3dadd(-15.63, 131.1, -53.71, 0.3)
	pt3dadd(-15.04, 129, -60.24, 0.3)
	pt3dadd(-12.98, 131.4, -66.79, 0.3)
  }
  apic[115] {pt3dclear()
	pt3dadd(-12.98, 131.4, -66.79, 0.3)
	pt3dadd(-16.88, 129.3, -72.19, 0.3)
	pt3dadd(-21.87, 130.9, -76.54, 0.3)
	pt3dadd(-23.34, 132.6, -80.98, 0.3)
	pt3dadd(-23.69, 135.1, -84.95, 0.3)
	pt3dadd(-27.23, 136, -88.84, 0.3)
	pt3dadd(-29.01, 134.69, -93.3, 0.3)
	pt3dadd(-30.92, 137, -97.73, 0.3)
	pt3dadd(-35.01, 137.4, -101.6, 0.3)
	pt3dadd(-36.6, 137.6, -105.1, 0.3)
  }
  apic[116] {pt3dclear()
	pt3dadd(-12.98, 131.4, -66.79, 0.3)
	pt3dadd(-7.86, 137.9, -70.38, 0.3)
	pt3dadd(-2.18, 145.4, -74.98, 0.3)
	pt3dadd(4.42, 151.69, -78.62, 0.3)
	pt3dadd(9.77, 156.19, -83.74, 0.3)
	pt3dadd(18.14, 161.4, -91.45, 0.3)
	pt3dadd(20.44, 165.2, -95.48, 0.3)
	pt3dadd(22.63, 168.5, -101, 0.3)
	pt3dadd(20.21, 183.9, -101.8, 0.3)
  }
  /*
  dend_10 {pt3dclear()
  	pt3dadd(0, 0, 0, 1)
  	pt3dadd(0.44, 1.86, 0.24, 1)
  }
  dend_10[1] {pt3dclear()
	pt3dadd(0.44, 1.86, 0.24, 1)
	pt3dadd(1303.66, 1535.25, -24.53, 0.3)
  }
  dend_10[2] {pt3dclear()
	pt3dadd(1303.66, 1535.25, -24.53, 0.3)
	pt3dadd(1304.05, 1535.71, -24.54, 0.3)
  }
  dend_10[3] {pt3dclear()
	pt3dadd(1304.05, 1535.71, -24.54, 0.3)
	pt3dadd(1304.44, 1536.17, -24.55, 0.3)
  }
  dend_10[4] {pt3dclear()
	pt3dadd(1304.44, 1536.17, -24.55, 0.3)
	pt3dadd(1304.83, 1536.62, -24.55, 0.3)
  }
  dend_10[5] {pt3dclear()
	pt3dadd(1304.83, 1536.62, -24.55, 0.3)
	pt3dadd(1305.22, 1537.08, -24.56, 0.3)
  }
  dend_10[6] {pt3dclear()
	pt3dadd(1305.22, 1537.08, -24.56, 0.3)
	pt3dadd(1305.61, 1537.54, -24.57, 0.3)
  }
  dend_10[7] {pt3dclear()
	pt3dadd(1305.61, 1537.54, -24.57, 0.3)
	pt3dadd(1306, 1538, -24.58, 0.3)
	pt3dadd(1272, 1350, -25.71, 0.3)
	pt3dadd(1241, 1168, -26.36, 0.3)
	pt3dadd(1194, 984.9, -26.56, 0.3)
	pt3dadd(1128, 844.6, -25.84, 0.3)
	pt3dadd(1023, 610.4, -24.78, 0.3)
	pt3dadd(929.7, 427.7, -23.65, 0.3)
	pt3dadd(865.3, 337, -22.55, 0.3)
	pt3dadd(760.6, 170.1, -20.94, 0.3)
	pt3dadd(660.9, 49.45, -19.07, 0.3)
	pt3dadd(535.79, -68.01, -16.44, 0.3)
	pt3dadd(435.4, -147.4, -14.19, 0.3)
	pt3dadd(337.9, -223, -12.01, 0.3)
	pt3dadd(249.4, -261.39, -9.75, 0.3)
	pt3dadd(134.1, -296.39, -6.7, 0.3)
	pt3dadd(23.75, -317.89, -3.67, 0.3)
	pt3dadd(-106.7, -306.5, 0.21, 0.3)
	pt3dadd(-209.5, -276, 3.47, 0.3)
	pt3dadd(-351.5, -221.2, 8.07, 0.3)
	pt3dadd(-455.3, -167, 11.56, 0.3)
	pt3dadd(-529.2, -130, 14.03, 0.3)
	pt3dadd(-587.2, -84.61, 16.1, 0.3)
	pt3dadd(-649.79, -25.18, 18.43, 0.3)
	pt3dadd(-700.6, 73.23, 20.76, 0.3)
	pt3dadd(-727.8, 210.4, 22.72, 0.3)
	pt3dadd(-746.2, 339.5, 24.37, 0.3)
	pt3dadd(-766.7, 482.5, 26.19, 0.3)
	pt3dadd(-787, 665.6, 28.35, 0.3)
	pt3dadd(-787.2, 861.8, 30.04, 0.3)
	pt3dadd(-775.4, 1054, 31.34, 0.3)
	pt3dadd(-758.8, 1228, 32.35, 0.3)
	pt3dadd(-756.2, 1277, 32.69, 0.3)
	pt3dadd(-862.8, 1267, 35.71, 0.3)
	pt3dadd(-937.2, 1253, 37.75, 0.3)
	pt3dadd(-1020, 1249, 40.15, 0.3)
	pt3dadd(-1042, 1254, 40.82, 0.3)
	pt3dadd(-1074, 1286, 42.02, 0.3)
	pt3dadd(-1100, 1337, 43.2, 0.3)
	pt3dadd(-1112, 1409, 44.17, 0.3)
  }
  dend_10[8] {pt3dclear()
	pt3dadd(1305.61, 1537.54, -24.57, 0.3)
	pt3dadd(214.5, 583.5, -1, 0.3)
	pt3dadd(168, 509.5, -0.28, 0.3)
	pt3dadd(126.3, 467.2, 0.56, 0.3)
	pt3dadd(71.97, 419.6, 1.24, 0.3)
	pt3dadd(11.83, 402.4, 2.84, 0.3)
	pt3dadd(-44.67, 400.3, 4.47, 0.3)
	pt3dadd(-84.38, 405.1, 5.66, 0.3)
	pt3dadd(-144.3, 451.1, 7.8, 0.3)
	pt3dadd(-186, 521.9, 9.62, 0.3)
	pt3dadd(-220.2, 598, 11.27, 0.3)
	pt3dadd(-231.1, 689.6, 12.38, 0.3)
	pt3dadd(-241.7, 768.7, 13.37, 0.3)
	pt3dadd(-236.3, 844, 13.85, 0.3)
	pt3dadd(-230.8, 938, 14.5, 0.3)
	pt3dadd(-229.6, 1001, 15.01, 0.3)
  }
  dend_10[9] {pt3dclear()
	pt3dadd(1305.22, 1537.08, -24.56, 0.3)
	pt3dadd(556.2, 2134, 2.34, 0.3)
	pt3dadd(557.29, 2017, 1.31, 0.3)
	pt3dadd(568.1, 1924, 0.2, 0.3)
	pt3dadd(572.9, 1847, -0.6, 0.3)
	pt3dadd(598.4, 1717, -2.45, 0.3)
	pt3dadd(585.7, 1655, -2.61, 0.3)
	pt3dadd(572.1, 1569, -2.95, 0.3)
	pt3dadd(552.7, 1458, -3.34, 0.3)
	pt3dadd(540.4, 1342, -3.98, 0.3)
	pt3dadd(520.4, 1239, -4.28, 0.3)
	pt3dadd(496.7, 1167, -4.2, 0.3)
	pt3dadd(465.8, 1075, -4.1, 0.3)
	pt3dadd(432.3, 977.7, -3.96, 0.3)
	pt3dadd(392.3, 912.6, -3.35, 0.3)
	pt3dadd(353.6, 842.3, -2.83, 0.3)
	pt3dadd(313.7, 773.6, -2.25, 0.3)
	pt3dadd(303.39, 700.8, -2.58, 0.3)
	pt3dadd(313, 601.7, -3.7, 0.3)
	pt3dadd(290.89, 512.1, -3.83, 0.3)
	pt3dadd(279.39, 460.5, -3.94, 0.3)
	pt3dadd(259.8, 394.7, -3.93, 0.3)
  }
  dend_10[10] {pt3dclear()
	pt3dadd(1304.83, 1536.62, -24.55, 0.3)
	pt3dadd(60.38, 783.4, 5.19, 0.3)
	pt3dadd(98.7, 850.7, 4.66, 0.3)
	pt3dadd(140, 936.3, 4.19, 0.3)
	pt3dadd(182.9, 1000, 3.49, 0.3)
	pt3dadd(241.1, 1108, 2.72, 0.3)
	pt3dadd(278.8, 1174, 2.19, 0.3)
	pt3dadd(309.7, 1248, 1.92, 0.3)
	pt3dadd(333.5, 1325, 1.89, 0.3)
	pt3dadd(351.3, 1383, 1.87, 0.3)
	pt3dadd(364.3, 1439, 1.97, 0.3)
	pt3dadd(372.6, 1523, 2.44, 0.3)
	pt3dadd(357.4, 1630, 3.81, 0.3)
	pt3dadd(346.1, 1756, 5.21, 0.3)
	pt3dadd(302.8, 1902, 7.72, 0.3)
	pt3dadd(275.39, 2069, 9.96, 0.3)
	pt3dadd(255.2, 2139, 11.15, 0.3)
  }
  dend_10[11] {pt3dclear()
	pt3dadd(1304.44, 1536.17, -24.55, 0.3)
	pt3dadd(-127.7, 1142, 13.74, 0.3)
	pt3dadd(-121, 1219, 14.21, 0.3)
	pt3dadd(-118.9, 1315, 14.97, 0.3)
	pt3dadd(-145.8, 1421, 16.67, 0.3)
	pt3dadd(-174.2, 1523, 18.36, 0.3)
	pt3dadd(-212.6, 1611, 20.23, 0.3)
	pt3dadd(-246.7, 1710, 22.08, 0.3)
	pt3dadd(-306.89, 1811, 24.7, 0.3)
	pt3dadd(-344.9, 1912, 26.67, 0.3)
	pt3dadd(-377.4, 1928, 27.75, 0.3)
	pt3dadd(-430.3, 1922, 29.24, 0.3)
	pt3dadd(-478.2, 1911, 30.54, 0.3)
	pt3dadd(-521.29, 1846, 31.24, 0.3)
	pt3dadd(-568.2, 1736, 31.65, 0.3)
	pt3dadd(-617.2, 1563, 31.6, 0.3)
	pt3dadd(-655.6, 1424, 31.53, 0.3)
  }
  dend_10[12] {pt3dclear()
	pt3dadd(1304.05, 1535.71, -24.54, 0.3)
	pt3dadd(418.1, 328.6, -9.11, 0.3)
	pt3dadd(346.5, 269.3, -7.53, 0.3)
	pt3dadd(260.1, 213.1, -5.5, 0.3)
	pt3dadd(202.5, 182, -4.09, 0.3)
	pt3dadd(148.4, 150.6, -2.78, 0.3)
	pt3dadd(103.9, 138.69, -1.59, 0.3)
	pt3dadd(59.46, 126.8, -0.4, 0.3)
	pt3dadd(-10.34, 122.7, 1.59, 0.3)
	pt3dadd(-93.06, 119.9, 3.97, 0.3)
	pt3dadd(-149.19, 130.4, 5.7, 0.3)
	pt3dadd(-210.3, 151.9, 7.66, 0.3)
	pt3dadd(-257.3, 177.5, 9.25, 0.3)
	pt3dadd(-305.39, 217.3, 10.99, 0.3)
	pt3dadd(-331.5, 264.8, 12.16, 0.3)
	pt3dadd(-354.2, 339.7, 13.46, 0.3)
	pt3dadd(-387.4, 405, 14.99, 0.3)
	pt3dadd(-393.5, 484.6, 15.85, 0.3)
	pt3dadd(-408.3, 563.1, 16.95, 0.3)
	pt3dadd(-420.9, 667.5, 18.21, 0.3)
  }
  */
}
/*
proc shape3d_16() {

  dend_10[12] {	pt3dadd(-422.3, 781.8, 19.23, 0.3)
	pt3dadd(-411.6, 877.2, 19.73, 0.3)
	pt3dadd(-405.2, 932.8, 20.03, 0.3)
	pt3dadd(-393.5, 1048, 20.67, 0.3)
	pt3dadd(-378.9, 1190, 21.47, 0.3)
	pt3dadd(-354.6, 1315, 21.83, 0.3)
	pt3dadd(-329.5, 1399, 21.83, 0.3)
	pt3dadd(-310.6, 1497, 22.11, 0.3)
	pt3dadd(-310.3, 1595, 22.94, 0.3)
	pt3dadd(-319.89, 1660, 23.78, 0.3)
	pt3dadd(-326, 1697, 24.28, 0.3)
  }
  dend_10[13] {pt3dclear()
	pt3dadd(1303.66, 1535.25, -24.53, 0.3)
	pt3dadd(28.52, -17.71, -0.74, 0.3)
	pt3dadd(84.42, -2.52, -2.23, 0.3)
	pt3dadd(148.19, 16.35, -3.93, 0.3)
	pt3dadd(197.5, 39.78, -5.16, 0.3)
	pt3dadd(241.8, 59.22, -6.28, 0.3)
	pt3dadd(278, 92.58, -7.05, 0.3)
	pt3dadd(325, 132.8, -8.07, 0.3)
	pt3dadd(354.8, 163.4, -8.68, 0.3)
	pt3dadd(381.8, 204.3, -9.11, 0.3)
	pt3dadd(406.5, 238.3, -9.54, 0.3)
	pt3dadd(423.6, 262.2, -9.84, 0.3)
	pt3dadd(464.3, 285, -10.83, 0.3)
	pt3dadd(511.4, 335.8, -11.76, 0.3)
	pt3dadd(554.79, 390, -12.56, 0.3)
	pt3dadd(589.2, 424.6, -13.27, 0.3)
	pt3dadd(635, 477.1, -14.15, 0.3)
	pt3dadd(684.2, 524.1, -15.18, 0.3)
	pt3dadd(713.6, 559.7, -15.73, 0.3)
	pt3dadd(748.6, 619.9, -16.23, 0.3)
	pt3dadd(776.1, 661.2, -16.68, 0.3)
	pt3dadd(804.5, 739.1, -16.84, 0.3)
	pt3dadd(847.1, 836.7, -17.23, 0.3)
	pt3dadd(884.5, 933.8, -17.5, 0.3)
	pt3dadd(922.1, 1041, -17.67, 0.3)
	pt3dadd(962.9, 1170, -17.75, 0.3)
	pt3dadd(1002, 1329, -17.54, 0.3)
	pt3dadd(1023, 1455, -17.07, 0.3)
	pt3dadd(1035, 1562, -16.48, 0.3)
	pt3dadd(1045, 1659, -15.95, 0.3)
	pt3dadd(1043, 1692, -15.59, 0.3)
	pt3dadd(979.7, 1692, -13.76, 0.3)
	pt3dadd(978, 1643, -14.14, 0.3)
	pt3dadd(969.1, 1536, -14.8, 0.3)
	pt3dadd(959.7, 1476, -15.04, 0.3)
	pt3dadd(947.7, 1373, -15.57, 0.3)
	pt3dadd(930.2, 1260, -16.03, 0.3)
	pt3dadd(894.9, 1149, -15.95, 0.3)
	pt3dadd(852.1, 992.5, -16.05, 0.3)
	pt3dadd(814, 879.9, -15.9, 0.3)
	pt3dadd(776.7, 798.4, -15.52, 0.3)
	pt3dadd(725.3, 702.8, -14.84, 0.3)
	pt3dadd(671.5, 594.4, -14.21, 0.3)
	pt3dadd(607.7, 508.6, -13.08, 0.3)
	pt3dadd(545, 438.8, -11.86, 0.3)
	pt3dadd(491.4, 384.2, -10.77, 0.3)
	pt3dadd(464.6, 340.3, -10.36, 0.3)
	pt3dadd(393, 252.3, -9.03, 0.3)
	pt3dadd(306.1, 144.4, -7.43, 0.3)
	pt3dadd(237.7, 87.3, -5.92, 0.3)
	pt3dadd(176.7, 52.55, -4.45, 0.3)
	pt3dadd(113.7, 36.11, -2.75, 0.3)
	pt3dadd(31.67, 16.64, -0.53, 0.3)
	pt3dadd(-63.4, 11.15, 2.18, 0.3)
	pt3dadd(-141.5, 18.93, 4.51, 0.3)
	pt3dadd(-219.9, 37.81, 6.96, 0.3)
	pt3dadd(-323.39, 99.08, 10.5, 0.3)
	pt3dadd(-381.2, 165.5, 12.75, 0.3)
	pt3dadd(-425.5, 255.2, 14.81, 0.3)
	pt3dadd(-470, 337.9, 16.8, 0.3)
	pt3dadd(-490.7, 421.5, 18.13, 0.3)
	pt3dadd(-512.79, 568.7, 20.04, 0.3)
	pt3dadd(-537.7, 655.8, 21.51, 0.3)
	pt3dadd(-538, 818.7, 22.91, 0.3)
	pt3dadd(-540.29, 876.8, 23.48, 0.3)
	pt3dadd(-540.79, 976.9, 24.35, 0.3)
	pt3dadd(-534.2, 1039, 24.69, 0.3)
	pt3dadd(-512.5, 1124, 24.79, 0.3)
	pt3dadd(-486.6, 1207, 24.75, 0.3)
	pt3dadd(-464.3, 1281, 24.73, 0.3)
	pt3dadd(-436.8, 1402, 24.97, 0.3)
	pt3dadd(-417.5, 1466, 24.95, 0.3)
	pt3dadd(-383.5, 1559, 24.76, 0.3)
	pt3dadd(-369.9, 1615, 24.85, 0.3)
	pt3dadd(-364.6, 1717, 25.57, 0.3)
	pt3dadd(-410, 1720, 26.92, 0.3)
	pt3dadd(-438.5, 1703, 27.6, 0.3)
	pt3dadd(-455.7, 1631, 27.48, 0.3)
	pt3dadd(-478.7, 1557, 27.51, 0.3)
	pt3dadd(-504.3, 1429, 27.16, 0.3)
	pt3dadd(-531.7, 1322, 27.05, 0.3)
	pt3dadd(-563.4, 1218, 27.08, 0.3)
	pt3dadd(-595.79, 1065, 26.71, 0.3)
	pt3dadd(-611.1, 943.6, 26.12, 0.3)
	pt3dadd(-620.79, 791.3, 25.09, 0.3)
	pt3dadd(-609.6, 646.29, 23.52, 0.3)
	pt3dadd(-599.79, 535.2, 22.28, 0.3)
	pt3dadd(-570.79, 391.8, 20.21, 0.3)
	pt3dadd(-509.9, 250.6, 17.23, 0.3)
	pt3dadd(-432.2, 130.69, 13.94, 0.3)
	pt3dadd(-332, 61.27, 10.43, 0.3)
	pt3dadd(-220.6, -2.33, 6.64, 0.3)
	pt3dadd(-151.8, -16.68, 4.51, 0.3)
	pt3dadd(-57.94, -22.61, 1.73, 0.3)
	pt3dadd(-21.56, -25.47, 0.64, 0.3)
  }
  dend_10[14] {pt3dclear()
	pt3dadd(0.44, 1.86, 0.24, 1)
	pt3dadd(-725.2, 1303, 32.02, 0.3)
	pt3dadd(-688.4, 1427, 32.01, 0.3)
	pt3dadd(-665.5, 1539, 32.29, 0.3)
	pt3dadd(-652.1, 1618, 32.59, 0.3)
	pt3dadd(-635.2, 1725, 33.01, 0.3)
	pt3dadd(-625.2, 1805, 33.4, 0.3)
	pt3dadd(-611.5, 1905, 33.86, 0.3)
	pt3dadd(-598.79, 1996, 34.28, 0.3)
	pt3dadd(-583.6, 2097, 34.7, 0.3)
	pt3dadd(-570.5, 2140, 34.69, 0.3)
	pt3dadd(-546.1, 2185, 34.36, 0.3)
	pt3dadd(-520.4, 2205, 33.78, 0.3)
	pt3dadd(-478.4, 2226, 32.74, 0.3)
	pt3dadd(-441, 2242, 31.79, 0.3)
	pt3dadd(-407.4, 2241, 30.81, 0.3)
	pt3dadd(-376.6, 2238, 29.89, 0.3)
	pt3dadd(-340.8, 2216, 28.65, 0.3)
	pt3dadd(-300.5, 2179, 27.16, 0.3)
	pt3dadd(-245, 2104, 24.91, 0.3)
	pt3dadd(-167.4, 1979, 21.58, 0.3)
	pt3dadd(-124.6, 1875, 19.45, 0.3)
	pt3dadd(-54.58, 1664, 15.6, 0.3)
	pt3dadd(-20.84, 1533, 13.49, 0.3)
	pt3dadd(-11.76, 1434, 12.37, 0.3)
	pt3dadd(-17.22, 1316, 11.52, 0.3)
	pt3dadd(-33.08, 1261, 11.52, 0.3)
	pt3dadd(-59.32, 1185, 11.62, 0.3)
	pt3dadd(-106.5, 1129, 12.52, 0.3)
	pt3dadd(-109.8, 1093, 12.3, 0.3)
	pt3dadd(-93.67, 1060, 11.55, 0.3)
	pt3dadd(-39.97, 1088, 10.23, 0.3)
	pt3dadd(-11.43, 1153, 9.95, 0.3)
	pt3dadd(22.27, 1205, 9.42, 0.3)
	pt3dadd(39.71, 1275, 9.51, 0.3)
	pt3dadd(55.52, 1362, 9.8, 0.3)
	pt3dadd(68.89, 1441, 10.09, 0.3)
	pt3dadd(77.31, 1515, 10.48, 0.3)
	pt3dadd(74.28, 1586, 11.17, 0.3)
	pt3dadd(59.15, 1656, 12.22, 0.3)
	pt3dadd(39.93, 1740, 13.5, 0.3)
	pt3dadd(-5.14, 1865, 15.88, 0.3)
	pt3dadd(-34.4, 1949, 17.45, 0.3)
	pt3dadd(-67.16, 2071, 19.45, 0.3)
	pt3dadd(-107.6, 2173, 21.5, 0.3)
	pt3dadd(-157.8, 2268, 23.77, 0.3)
	pt3dadd(-216.4, 2341, 26.11, 0.3)
	pt3dadd(-305.3, 2398, 29.18, 0.3)
	pt3dadd(-351.9, 2414, 30.68, 0.3)
	pt3dadd(-395, 2420, 31.98, 0.3)
	pt3dadd(-484.1, 2395, 34.36, 0.3)
	pt3dadd(-531.29, 2371, 35.53, 0.3)
	pt3dadd(-594.29, 2313, 36.86, 0.3)
	pt3dadd(-641, 2243, 37.61, 0.3)
	pt3dadd(-678.7, 2153, 37.94, 0.3)
	pt3dadd(-706.7, 2050, 37.88, 0.3)
	pt3dadd(-720.7, 1961, 37.52, 0.3)
	pt3dadd(-737.6, 1825, 36.85, 0.3)
	pt3dadd(-746.2, 1692, 35.96, 0.3)
	pt3dadd(-767.3, 1555, 35.4, 0.3)
	pt3dadd(-776.9, 1403, 34.38, 0.3)
	pt3dadd(-775.4, 1356, 33.93, 0.3)
  }
}
*/
proc basic_shape() {
  shape3d_1()
  //shape3d_2()
  //shape3d_3()
  //shape3d_4()
  shape3d_5()
  shape3d_6()
  shape3d_7()
  shape3d_8()
  shape3d_9()
  shape3d_10()
  shape3d_11()
  shape3d_12()
  shape3d_13()
  shape3d_14()
  shape3d_15()
  //shape3d_16()
}

objref all, somatic, basal, apical //, dendritic_10,axonal
proc subsets() { local i
  objref all, somatic, basal, apical//axonal, dendritic_10
  all = new SectionList()
    for i=0, 1 soma[i] all.append()
    //for i=0, 40 axon[i] all.append()
    for i=0, 116 apic[i] all.append()
    for i=0, 93 dend[i] all.append()
    //for i=0, 14 dend_10[i] all.append()

  somatic = new SectionList()
    for i=0, 1 soma[i] somatic.append()

  //axonal = new SectionList()
  //  for i=0, 40 axon[i] axonal.append()

  basal = new SectionList()
    for i=0, 93 dend[i] basal.append()

  apical = new SectionList()
    for i=0, 116 apic[i] apical.append()

  //dendritic_10 = new SectionList()
  //  for i=0, 14 dend_10[i] dendritic_10.append()

}
proc geom() {
}


proc geom_nseg() { 
  soma area(0.5) // make sure diam reflects 3d points 
  // increases number of segments to what neuron calculates
  // to be a good number
  forall {nseg = int((L/(0.1*lambda_f(100))+0.9)/2)*2 + 1}
}

func lambda_f() { // currently accessed section, $1 == frequency 
  return 1e5*sqrt(diam/(4*PI*$1*Ra*cm))
}


proc biophys() {
  v_init=-57
  forall insert extracellular
  forall insert pas
  forall Ra = 70
  
  forsec all for i=0,n3d()-1 pt3dchange(i, x3d(i)+$1, y3d(i)+$2, z3d(i)+$3, diam3d(i)+$4)
}

proc init() {
  topol()
  subsets()
  geom()
  biophys($1,$2,$3,$4)
  geom_nseg()
}


endtemplate AmaralCell
